# Supplementary material for: Immunometabolic Reprogramming in Response to HIV Infection Is Not Fully Normalized by Suppressive Antiretroviral Therapy
Source: Viruses. 2022 Jun 15;14(6):1313. doi: 10.3390/v14061313 (PMC9228482; doi:10.3390/v14061313)
Supplement: Supplementary file 1 [file viruses-14-01313-s001.zip]

Archive with 2 entries (2 files):
- HIV Immuno Metabolism.xlsx
- Immunometabolism Supplementary Figures.pptx
