# Supplementary material for: Immunometabolic Reprogramming in Response to HIV Infection Is Not Fully Normalized by Suppressive Antiretroviral Therapy
Source: Viruses. 2022 Jun 15;14(6):1313. doi: 10.3390/v14061313 (PMC9228482; doi:10.3390/v14061313)
Supplement: Supplementary file 1 [file viruses-14-01313-s001.zip › HIV Immuno Metabolism.xlsx]

## Sheet: Control
Control	Gender	Age	ALT	AST	Glucose	G-6P	E-4P	R-5P	Pyruvate	Lactate	Citrate	Aconitate	α-KG	Succinate	Malate	β-OH butyrate	Octanoate	Decanoate	Laurate	Myrystate	Palmitate	Stearate	Oct-Car	Dec-Car	Lar-Car	Myr-Car	Pal-Car	Ste-Car	Lysine	Methionine	Leucine	Isoleucine	Glutamine	Glutamate	Valine	Alanine	α-KIV	Carnitine	Oxoproline
A003860	Female	51	1.13033	1.23553	1.04003	0.036617	0.003156	0.004469	0.042868	1.08533	0.849383	0.032307	0.004931	0.196191	0.033918	0.059964	0.049414	0.0525833	0.068191	0.062708	0.015722	0.024141	0.541937	0.396434	0.200452	0.141157	0.258512	0.115012	0.685147	6.02915	0.640584	0.514095	0.32111	0.772563	0.316138	0.082063	0.293505	2.65699	0.00896737
A006441	Male	36	0.869232	1.32015	1.06461	0.026233	0.005563	0.003574	0.02785	0.853288	1.07175	0.044706	0.0545305	0.327215	0.020642	0.022758	0.165662	0.167137	0.228614	0.092846	0.133588	0.067611	0.102341	1.10725	0.28402	0.490351	0.358699	0.269573	0.781532	0.362341	0.039405	2.15803	0.164124	0.895653	0.684051	0.147443	0.270335	3.68015	0.00724441
A011570	Male	40	1.32222	1.33244	0.83645	0.02006	0.007097	0.002251	0.055263	0.969309	0.340732	0.02433	0.0239884	0.177779	0.019753	0.013739	0.061069	0.102359	0.084275	0.036648	0.016788	0.029192	0.813074	0.440916	0.292435	0.129022	0.328616	0.083971	1.17806	0.862193	0.226035	0.351166	0.391729	0.448588	0.428951	0.028607	0.736468	2.37118	0.0109895
A013952	Male	35	1.01703	1.38739	1.09001	0.032713	0.004669	0.002894	0.087418	1.04486	1.55182	0.037129	0.00445762	0.25561	0.02973	0.014751	0.209743	0.0708296	0.289445	0.099495	0.054374	0.063854	0.916143	1.69979	0.333335	0.157489	0.373469	0.064973	1.01241	1.94728	0.797615	1.20005	0.898276	0.81871	0.4368	0.125083	0.896484	2.17532	0.00667017
A023688	Male	46	0.812913	1.4183	0.616513	0.017321	0.004005	0.002395	0.054113	2.57302	1.01894	0.039889	0.00234758	0.28075	0.040884	0.022355	0.103296	0.159558	0.142548	0.140427	0.112514	0.039124	0.304818	1.0831	0.124712	0.077068	0.105293	0.075179	1.09628	0.104638	1.1376	0.500022	0.253166	0.860927	0.345491	0.037941	1.38054	2.4864	0.0127407
A040011	Male	35	0.544068	1.32838	0.856697	0.043502	0.006643	0.001582	0.131257	1.67558	1.05598	0.031634	0.0321024	0.17333	0.03149	0.022083	0.079593	0.137936	0.109839	0.048695	0.044628	0.029705	0.227867	1.23419	0.0670827	0.089232	0.492311	0.103713	1.52637	0.588449	0.453417	0.394534	0.416033	0.638281	0.372441	0.18763	0.934878	2.74581	0.00612716
A052187	Female	51	1.32634	1.51188	0.992176	0.017927	0.006059	0.004559	0.044586	1.37106	1.3039	0.029176	0.0248684	0.198971	0.019452	0.008315	0.068358	0.198085	0.094334	0.041206	0.029234	0.025406	0.323671	1.4178	1.68139	1.04234	0.748718	0.478218	1.00315	0.050259	0.256365	0.403517	0.87257	0.512513	0.328379	0.025293	1.08538	4.52627	0.00662243
A052218	Female	29	0.643453	0.944483	0.864533	0.015887	0.006962	0.003052	0.093962	2.14293	0.756232	0.036032	0.00828433	0.367375	0.021805	0.019538	0.051949	0.0366835	0.07169	0.174986	0.163404	0.024212	0.77187	0.122984	1.69429	0.644735	1.28122	0.215903	1.17685	3.90202	0.303061	0.632708	0.920901	0.584084	0.774133	0.025209	0.611936	5.56231	0.00937827
A060677	Male	39	0.491362	1.23805	1.09383	0.032863	0.005424	0.004292	0.027025	1.42749	0.885831	0.029816	0.00741902	0.345223	0.027624	0.019917	0.154226	0.0478709	0.212832	0.097739	0.06585	0.075412	0.377038	1.13153	0.300176	0.295426	1.16269	0.266694	2.20524	0.603687	0.205715	1.87177	0.060728	1.14973	0.563756	0.032156	0.702078	2.23216	0.00947823
A065088	Female	24	0.748188	1.31597	1.26204	0.020914	0.00625	0.004973	0.028969	1.71321	1.08171	0.037451	0.0194802	0.535388	0.026091	0.015114	0.137253	0.102976	0.189409	0.127143	0.053848	0.043706	0.268767	0.364577	0.183475	0.127439	0.397843	0.083883	0.759008	0.011303	0.093735	2.66694	2.29808	0.906855	1.19657	0.016969	0.387832	2.76267	0.00497613
A068897	Female	23	0.963788	1.38202	1.28586	0.025511	0.010593	0.004537	0.018496	2.37437	1.51328	0.050503	0.0182357	0.503707	0.027776	0.014702	0.178591	0.090605	0.246456	0.07301	0.054344	0.08033	0.253821	1.06921	0.196823	0.150888	0.165492	0.077274	0.734493	0.261709	0.767625	2.50331	0.181964	0.943931	1.32092	0.054129	0.447124	2.16601	0.00286143
A082013	Male	30	1	1.23553	0.509282	0.029448	0.009584	0.0036	0.028093	1.47858	0.832277	0.04443	0.0412888	0.744198	0.064437	0.013797	0.155467	0.0474348	0.214545	0.054263	0.02295	0.056414	0.868283	0.417907	1.44713	0.666454	0.165352	0.096455	1.13703	1.60068	0.088174	1.78667	0.382195	1.16431	0.90174	0.038032	0.772522	4.92706	0.00803954
A083602	Male	44	1.20683	1.34635	1.88034	0.01318	0.014473	0.00637	0.033048	1.86442	1.41903	0.027181	0.0209333	0.343136	0.044489	0.028379	0.224983	0.0777501	0.310476	0.031869	0.010856	0.051208	0.314814	0.846826	0.709704	0.537946	0.453334	0.21957	0.662243	0.162736	0.63785	2.20756	2.18608	0.856929	1.8684	0.026461	0.190353	4.03399	0.00689524
A084013	Male	31	0.431364	0.819544	6.40414	0.029861	0.013014	0.014737	0.02591	2.0371	2.1638	0.093861	0.0190824	0.324492	0.025997	0.009421	0.526689	0.0405813	0.726831	0.064427	0.015982	0.120725	0.589305	1.085	0.860938	0.534733	0.251809	0.051361	1.87148	0.139429	1.44246	2.48929	0.102332	2.96401	2.66639	0.158256	0.214565	3.52845	0.0097478
A100450	Female	30	0.826075	1.29667	2.95774	0.031308	0.009789	0.007955	0.020823	4.34469	2.49779	0.075306	0.0295537	0.335289	0.155267	0.010167	0.075831	0.0974941	0.104647	0.05755	0.035772	0.045602	0.204137	1.47019	0.710664	0.892463	0.381655	0.251091	3.40794	0.336286	1.05514	2.46294	0.269394	1.68849	2.14936	0.128912	0.759132	5.33736	0.00535099
A100646	Male	32	1.09691	1.33445	2.69402	0.009545	0.015264	0.010649	0.025005	0.801349	2.62781	0.083659	0.409185	0.396227	0.038326	0.006423	0.293305	0.0932873	0.404761	0.117183	0.04141	0.135372	0.498421	0.484729	1.36371	0.668715	0.323935	0.137144	2.28286	0.040367	1.43417	3.16024	0.139203	2.98861	2.97221	0.043356	0.208157	3.21217	0.0102528
A101926	Male	31	0.892095	1.34242	4.7127	0.0415	0.014576	0.023035	0.023762	1.00708	1.82443	0.163658	0.0147037	0.311937	0.026564	0.00485	0.133454	0.117988	0.184166	0.077309	0.020798	0.062659	0.179374	1.36237	0.460454	0.322174	0.1117	0.031412	2.2362	0.3812	0.368075	1.76001	1.03214	3.51062	1.7215	0.025346	0.336265	1.67587	0.00595808
A102010	Female	24	1.14301	1.18184	5.85865	0.019515	0.020265	0.018972	0.027088	1.08263	1.58146	0.077523	0.0105741	0.326215	0.018173	0.027386	0.18465	0.105114	0.254817	0.08403	0.023546	0.047382	1.08162	1.15196	0.772264	0.338353	0.751633	0.163506	0.854505	0.469836	0.2843	1.86359	0.448203	1.8736	2.1255	0.020413	0.285761	5.39011	0.0117938
A102183	Female	51	0.857332	1.23805	3.26793	0.030646	0.011573	0.023278	0.034154	0.909949	2.06591	0.115933	0.0362126	0.406394	0.021876	0.032868	0.751308	0.18117	1.0368	0.133647	0.06023	0.17232	0.538853	1.62532	0.911362	0.679979	0.36726	0.225236	1.0681	0.435721	0.081602	2.02924	0.070612	2.22613	1.68737	0.046424	0.383288	1.38248	0.00937994
A102549	Male	40	1.2833	1.27184	1.27817	0.011125	0.012033	0.005307	0.161191	1.67184	1.41193	0.031223	0.0138484	0.507358	0.131739	0.034223	0.195264	0.0502075	0.269464	0.048326	0.046994	0.042447	0.137553	0.246065	0.243347	0.130714	0.326941	0.06429	1.21591	0.131288	0.404539	2.78753	0.136693	0.88975	2.37795	0.030699	0.1269	2.22561	0.00554532
A102646	Female	28	1.2878	1.22789	7.16274	0.03437	0.008532	0.003648	0.163391	1.06374	0.884592	0.03043	0.0873138	0.419434	0.017555	0.041976	0.149949	0.0289767	0.206929	0.035697	0.01494	0.083283	0.576041	0.239243	1.48196	0.510139	0.765706	0.148656	1.88329	0.138644	0.12874	1.74766	0.13803	1.92408	1.00822	0.048566	0.193796	6.13359	0.00522308
A102793	Female	30	0.69897	1.22789	1.32166	0.034324	0.007116	0.002747	0.084577	1.81012	0.87073	0.033407	0.00719361	0.325027	0.059017	0.036812	0.235949	0.105316	0.325609	0.044564	0.0255	0.131868	0.308751	0.448184	0.182412	0.128453	0.235246	0.104661	1.19627	0.47468	0.036642	2.15078	0.394793	0.733193	1.66947	0.060881	0.400039	4.48222	0.00399684
A104133	Male	44	0.934498	1.29667	3.06467	0.026832	0.021615	0.014337	0.135686	1.95076	1.69119	0.098627	0.0171239	0.72962	0.015824	0.046846	0.014821	0.113425	0.020453	0.032756	0.016774	0.184746	0.89596	0.400151	0.258458	0.44622	0.326416	0.245311	0.805396	0.335773	0.884408	3.24219	0.581634	1.99678	1.00247	0.034153	0.582341	3.9205	0.00506132
A104400	Female	24	0.880814	1.26717	1.86949	0.01789	0.019915	0.007523	0.017897	2.71029	1.96307	0.025992	0.00554634	0.003782	0.057196	0.017992	0.104263	0.0974417	0.143883	0.008988	0.004812	0.041472	1.64439	0.343763	0.645831	0.489531	0.412534	0.199809	0.984032	4.8312	0.535185	2.47787	0.413325	0.816045	2.67146	0.031024	0.693795	5.93039	0.0065937
A107007	Female	24	0.94939	1.11727	5.24154	0.047308	0.011583	0.005038	0.031924	1.92648	1.5731	0.35148	0.00269412	0.194251	0.051202	0.035297	0.072639	0.0494871	0.100242	0.040019	0.023528	0.026147	3.39868	1.14756	0.783453	0.486607	0.229146	0.046738	0.284486	0.415001	0.283526	1.08588	1.04444	3.24388	1.04922	0.041773	0.821303	4.0275	0.00251169
A107617	Male	39	1.07918	1.33846	4.98205	0.029952	0.017885	0.004909	0.020382	1.03339	1.51646	0.162039	0.00462339	0.167468	0.030698	0.021517	0.084238	0.10047	0.116248	0.035747	0.036128	0.019892	3.17434	0.43278	1.13337	0.812141	0.347306	0.228493	0.140035	0.081061	0.720438	1.54995	0.366514	1.76623	1.42013	0.037609	0.270969	3.56908	0.00171624
A114089	Male	35	0.819544	1.43775	6.61357	0.041277	0.008403	0.008318	0.030959	0.812455	1.48515	0.113007	0.0070671	0.150741	0.055994	0.027879	0.071788	0.723667	0.099067	0.06104	0.01545	0.024822	0.982935	1.60398	1.24097	0.608531	0.294781	0.124801	0.220812	0.410731	0.482372	1.07526	0.567527	2.92648	0.673465	0.036177	0.62877	1.48967	0.00591108
B009439	Female	39	0.959041	1.65418	6.97129	0.04124	0.008857	0.004236	0.036419	0.922923	2.9846	0.139233	0.0450374	0.161029	0.063277	0.019179	0.070654	0.225825	0.097503	0.051884	0.029094	0.031691	0.123381	1.14322	0.419013	0.293178	0.101647	0.028585	1.14316	0.864132	0.547909	0.905757	0.179448	3.04768	0.87636	0.023397	0.359083	5.98901	0.00391353
B010160	Male	52	1.33846	1.46687	4.86134	0.028113	0.015691	0.005744	0.028553	0.994856	0.967209	0.216191	0.0360829	0.089333	0.040295	0.038026	0.063602	0.208542	0.087771	0.056729	0.024182	0.026033	0.448878	0.967519	0.70276	0.307901	0.683986	0.14879	0.666995	1.52627	1.61905	1.05896	0.206201	2.53964	0.968513	0.048895	1.71639	1.53609	0.00692431
B023574	Male	45	0.857332	1.24055	3.5121	0.040385	0.013415	0.002168	0.057835	2.44989	0.789227	0.18979	0.0128977	0.121407	0.036493	0.029636	0.117807	0.197586	0.162574	0.077392	0.113382	0.036003	0.146563	1.45175	0.82934	0.618781	0.334206	0.204964	0.129435	0.042667	0.192308	1.51284	0.03912	1.87881	1.22003	0.044802	0.517675	2.4729	0.00916852
B032637	Female	37	0.50515	1.08991	5.04728	0.019193	0.013392	0.00759	0.020841	1.59539	1.50492	0.219381	0.00418757	0.433174	0.086286	0.025861	0.090764	0.148452	0.125255	0.120204	0.069338	0.03099	0.274899	1.23042	0.221446	0.11895	0.297516	0.058504	0.228953	0.175184	0.08363	1.75244	0.331	3.36925	2.55641	0.021667	0.873386	2.63465	0.00445623
B036742	Male	32	0.954243	1.36173	4.26732	0.037319	0.012832	0.00643	0.035619	1.2369	0.687086	0.239049	0.011056	0.530784	0.066599	0.016968	0.13533	0.160463	0.186755	0.061213	0.09172	0.052209	0.663393	1.43955	1.34859	0.464227	0.696793	0.135277	0.186349	3.43559	0.177635	2.04822	0.56471	2.32585	1.87221	0.086882	0.946801	2.21014	0.00582312
B039991	Female	32	0.80618	0.963788	6.1296	0.030386	0.013585	0.005193	0.054385	1.93324	2.17514	0.195236	0.00451096	0.112568	0.046064	0.046851	0.046295	0.0438309	0.063887	0.04342	0.067562	0.016292	0.103565	1.0164	0.266116	0.11741	0.29904	0.076414	0.003283	0.074084	0.370626	0.998446	0.210976	2.65622	1.09528	0.060641	0.705367	2.44072	0.00741778
B040355	Male	28	0.748188	1.26717	4.87829	0.033557	0.010328	0.007237	0.031328	1.2878	1.48184	0.177687	0.0162003	0.311121	0.093993	0.035529	0.044677	0.569802	0.061654	0.054134	0.104418	0.032537	0.534687	1.91228	0.303335	0.143315	0.339857	0.059126	0.228449	0.66547	0.850657	1.5198	0.114276	3.48963	1.73258	0.045404	0.57855	6.18034	0.00336927
B041520	Female	37	0.556302	1.23045	7.07467	0.030701	0.007215	0.007834	0.280021	1.54557	1.39293	0.10165	0.00679727	0.362836	0.026018	0.030674	0.019057	0.0343771	0.026298	0.021574	0.007426	0.016227	1.16761	0.96409	0.113488	0.070132	0.0958166	0.068413	0.935183	0.021704	0.0797	1.07866	0.324277	2.40613	0.976366	0.073888	0.763132	2.48018	0.00514178
B045601	Male	41	0.959041	1.28103	3.99556	0.026827	0.014188	0.003996	0.131368	2.14202	2.39415	0.151919	0.0158583	0.250628	0.06785	0.046327	0.036788	0.0935314	0.050767	0.147124	0.157372	0.025417	0.748197	0.398032	0.0610452	0.081201	0.448003	0.094378	0.036398	2.07707	0.114668	1.36822	0.164034	2.81378	1.63098	0.103525	0.201823	2.45571	0.00302859
B049538	Female	52	1.25527	1.46835	1.0034	0.033623	0.050513	0.004032	0.102702	1.3339	0.93602	0.035603	0.0125401	0.666101	0.0003	0.149802	0.039788	0.125302	0.054908	0.056235	0.013308	0.019439	0.061166	0.442052	1.54181	0.586709	1.16591	0.196472	0.861829	9.81016	1.41984	0.367367	0.164516	1.44966	1.43655	0.039443	0.495084	5.18993	0.00777967
B064254	Female	26	1.1038	1.29885	1.02712	0.043175	0.090411	0.003225	0.124706	1.68198	1.18107	0.049266	0.0145637	0.264762	0.022748	0.085715	0.133391	0.164516	0.18408	0.082634	0.113082	0.054441	0.199871	1.36356	0.27316	0.268837	1.05805	0.242691	0.833993	0.145982	0.33232	0.247577	0.230207	0.957543	0.726388	0.117185	0.967896	5.76659	0.0224815
B067047	Female	27	1.24055	1.25768	0.806995	0.044474	0.080421	0.002031	0.175058	2.01184	0.025032	0.026811	0.00881705	0.345971	0.021768	0.079219	0.049172	0.053971	0.067858	0.03269	0.01421	0.023505	1.16077	1.41669	0.166962	0.115969	0.362037	0.076334	1.29106	0.086961	0.155499	0.459316	0.314065	3.2455	0.617145	0.075672	0.910738	4.44119	0.00738922
B069241	Female	32	0.812913	1.21748	1.05163	0.031887	0.054596	0.002611	0.106592	4.29081	1.7101	0.040916	0.00232383	0.512548	0.032762	0.090432	0.168885	0.701624	0.233061	0.089247	0.046028	0.051416	0.658141	1.92848	1.37768	1.4596	0.467095	0.222174	0.751956	0.005333	1.14501	0.692801	1.3558	1.78728	0.917745	0.061767	0.604636	4.15249	0.00485235
B069916	Female	41	0.579784	1.08636	0.594802	0.030532	0.059372	0.002161	0.192192	0.791412	1.12287	0.043958	0.0555931	0.538288	0.045054	0.105147	0.083174	0.0423301	0.11478	0.125177	0.095242	0.031502	0.508103	0.972258	2.45357	1.32823	0.425056	0.202178	2.125	0.075193	0.053486	0.349715	0.203811	3.19052	0.867186	0.074568	0.53154	5.86619	0.00885529
B101008	Female	40	0.944483	1.12057	0.826528	0.059173	0.030389	0.001427	0.200633	0.994594	1.16369	0.034861	0.00570197	0.692056	0.034702	0.120674	0.064088	0.205178	0.088442	0.043397	0.037778	0.023918	0.942038	1.39277	2.05797	1.93417	0.961681	0.541701	3.8696	0.209054	0.815947	0.754017	0.152398	4.11418	1.43761	0.082063	0.985138	4.93466	0.0016529
B102207	Female	40	0.672098	1.24304	0.957237	0.03242	0.073739	0.004113	0.06045	1.19345	1.4369	0.032152	0.0630564	0.249156	0.021437	0.119575	0.055042	0.221779	0.075958	0.036538	0.024746	0.020457	0.172439	1.08634	0.61116	0.200927	0.172471	0.10847	2.59211	0.040724	0.07383	0.208111	0.259503	1.94516	0.533323	0.147443	0.579873	4.61387	0.00515061
B102281	Male	29	1.26482	1.36549	0.834088	0.030696	0.038464	0.002754	0.030123	1.0031	0.783054	0.03731	0.0277391	0.393255	0.022579	0.127257	0.04183	0.142327	0.057725	0.158486	0.15057	0.019495	0.213432	1.47256	1.13428	0.543226	0.17749	0.114448	2.53914	0.116453	0.203738	0.379228	0.123473	2.42709	0.828228	0.028607	0.481172	6.51799	0.00625809
B102338	Female	28	1.06446	1.11727	1.05531	0.060786	0.065958	0.003873	0.084596	1.84298	0.917251	0.030874	0.00515457	0.238901	0.028603	0.25194	0.124183	0.10655	0.171372	0.088418	0.060678	0.060721	1.16433	2.01287	3.27073	1.76009	0.87513	0.492948	0.250725	0.153154	0.10894	0.171664	0.241782	1.10368	0.516229	0.125083	0.573003	5.47452	0.00797068
B102354	Male	34	1.04922	1.25768	1.2176	0.026877	0.036376	0.004488	0.026494	1.17263	1.12007	0.038779	0.00271462	0.288691	0.027016	0.161791	0.110516	0.0527529	0.152512	0.115099	0.049618	0.035192	0.635831	0.833613	0.556155	0.182843	0.156949	0.098708	1.05589	0.045928	0.041314	0.943995	3.53157	2.133	0.615573	0.037941	0.62999	7.8864	0.0113609
B102427	Female	32	0.778151	1.36549	1.24058	0.042283	0.028564	0.004094	0.236813	1.54711	1.56696	0.052294	0.0346456	0.37341	0.028761	0.090255	0.143801	0.0444349	0.198446	0.066152	0.050074	0.064682	0.358484	1.05032	1.0322	0.494336	0.161516	0.104148	0.061607	0.424869	0.645029	0.775193	0.334813	0.781537	0.704659	0.18763	0.671868	5.11387	0.00751294
B102566	Female	30	1.1959	1.25527	0.491348	0.043637	0.03259	0.003248	0.185987	1.66731	0.861797	0.046006	0.0268385	0.399807	0.066723	0.119593	0.125183	0.052285	0.172752	0.049138	0.021148	0.045425	1.30099	0.906644	1.31689	0.606473	0.15047	0.087774	1.19554	0.133931	0.697123	0.872973	0.324112	0.994453	0.888113	0.025293	1.00103	6.18987	0.00741175
B103189	Male	50	0.982271	1.23805	1.81412	0.041692	0.02846	0.005748	0.086855	2.31648	1.46936	0.028145	0.00894063	0.329207	0.046067	0.082965	0.181156	0.0516061	0.249995	0.028844	0.010004	0.041233	0.231072	1.44727	1.49307	0.51318	0.334353	0.243085	0.211474	0.372489	0.16274	0.809453	0.358558	0.950692	0.658413	0.025209	0.666872	6.04432	0.00252595
B103668	Male	39	0.672098	1.35984	6.17862	0.075865	0.034391	0.013298	0.145342	1.64656	2.67035	0.115834	0.00800676	0.223439	0.032083	0.219869	0.492223	0.181807	0.679268	0.05835	0.014726	0.112825	0.664925	0.667876	0.164761	0.229425	0.329203	0.180078	0.244797	0.222169	0.34839	0.708753	0.103863	0.75722	0.589664	0.003216	0.613731	3.931	0.0196216
B103684	Female	48	0.799341	1.07918	2.85359	0.064496	0.04467	0.007178	0.204027	1.81497	1.37001	0.092935	0.0210235	0.300149	0.191615	0.452999	0.070869	0.177827	0.097799	0.052117	0.032962	0.042617	1.35522	0.928664	1.05101	0.794916	0.389741	0.295552	0.004312	2.86289	0.179534	0.628991	0.389912	0.604557	0.743495	0.016969	1.04926	5.9103	0.00606035
B104100	Female	25	0.897627	1.30963	2.59915	0.123284	0.052535	0.009609	0.12423	0.895858	1.44132	0.103243	0.0189452	0.410614	0.047298	0.449827	0.274112	0.0485739	0.378274	0.10598	0.038158	0.126513	2.89185	1.12638	0.4706	0.467752	0.454128	0.205553	0.300102	0.061735	1.05722	0.342699	0.125223	0.677908	0.807294	0.054129	0.781696	6.51023	0.00826275
B104841	Male	27	1.10721	1.54033	4.54674	0.108494	0.049917	0.020786	0.223996	0.704326	2.25152	0.302955	0.0428953	0.455182	0.032782	0.196026	0.12472	0.149128	0.172114	0.070006	0.019164	0.058559	2.2559	1.49557	0.57986	0.25215	0.166425	0.096182	1.59728	0.008551	0.120628	0.430143	0.300338	0.821036	1.13222	0.038032	0.59501	2.02063	0.00302695
B107066	Male	44	0.857332	1.24304	6.50955	0.045048	0.057152	0.01712	0.233833	0.800092	1.95168	0.095671	0.0254667	0.42551	0.022427	0.083793	0.172567	0.0331922	0.238142	0.075997	0.021696	0.044281	0.29102	0.762375	0.988417	0.456409	0.355751	0.258009	2.47398	0.061908	0.026909	0.349673	0.174958	0.903897	0.974707	0.025047	0.430701	7.09776	0.00686393
B107139	Male	36	1.32222	1.45025	9.29534	0.063519	0.032876	0.021005	0.187865	0.862451	3.78363	0.21461	0.0563754	0.251803	0.269976	0.153244	0.702142	0.111602	0.968956	0.121018	0.055498	0.161043	0.370814	1.15468	0.555232	0.210744	0.041615	0.01252	1.57149	0.095879	0.388889	0.415388	0.086058	0.465028	0.445698	0.033904	0.389888	6.10089	0.00436155
B107537	Female	37	1.12057	1.44871	1.42017	0.022403	0.050428	0.006711	0.190429	2.12384	0.792029	0.038532	0.0103156	0.239312	0.162579	0.082122	0.182486	0.0957373	0.251831	0.058729	0.043302	0.039669	1.87778	0.854	0.826971	0.813493	0.258624	0.124442	0.77022	0.089132	0.071021	0.271274	0.323562	1.18803	0.395553	0.077045	0.552255	2.21794	0.00709784
B107595	Female	24	0.633468	1.25768	4.42546	0.077061	0.077238	0.002569	0.098572	2.0357	1.35197	0.212861	0.0587591	0.250258	0.064493	0.136424	0.066274	0.17763	0.091458	0.136249	0.016716	0.022916	0.280619	0.849385	0.329605	0.320471	0.482651	0.111375	0.941054	0.309437	0.088186	0.620351	0.089714	1.08433	0.794973	0.033699	1.0558	3.61986	0.00217038
B110056	Male	27	0.799341	1.25768	7.95852	0.071141	0.069351	0.004614	0.022946	1.38306	1.64582	0.025735	0.0232231	0.324806	0.148458	0.171633	0.140136	0.0932175	0.193388	0.042345	0.013202	0.077833	0.387038	0.874446	1.64074	0.563934	0.367421	0.267126	0.272061	0.382234	0.126364	0.360026	0.173859	0.963784	0.46886	0.110239	0.702171	5.89016	0.00211151
B110404	Female	37	0.653213	1.35793	1.46849	0.061659	0.054271	0.003475	0.025892	1.19927	0.736376	0.028253	0.00023074	0.620385	0.04991	0.123243	0.220508	0.0425982	0.304301	0.054387	0.022534	0.123239	0.201083	0.898857	0.682884	0.614757	0.26224	0.445977	0.725858	0.393258	0.90323	0.539272	0.65291	1.0043	1.1119	0.042643	0.707486	6.92118	0.00246888
B110496	Male	41	0.880814	1.22789	3.40515	0.055332	0.048261	0.018133	0.024605	1.87442	3.21803	0.083409	0.00883958	0.253324	0.133821	0.135756	0.013851	0.0783978	0.019115	0.036842	0.014824	0.172656	0.241376	1.41438	2.51997	0.666113	1.32477	0.179888	0.702414	1.24223	0.238599	0.23186	0.257395	3.58092	0.496878	0.120963	1.02422	1.68006	0.00893408
B112145	Male	24	0.995635	1.25768	2.07719	0.16312	0.053935	0.009515	0.028049	1.24862	0.754619	0.021982	0.0200701	0.23199	0.048371	0.098045	0.09744	0.195695	0.134467	0.010124	0.004252	0.038758	0.428738	1.43731	0.440061	0.287828	0.232382	0.058304	1.08737	1.00085	0.776889	0.200811	0.075614	2.19344	0.430735	0.100459	0.665537	3.90756	0.00587937
B114399	Male	45	0.477121	1.05308	5.82387	0.103855	0.074527	0.006372	0.035365	1.49854	1.33037	0.297246	0.107832	0.40847	0.043301	0.021519	0.067886	0.631461	0.093683	0.047636	0.020792	0.024436	0.198673	1.41281	0.285921	0.224409	0.691141	0.192333	0.58866	0.554537	0.081075	0.261657	0.097665	2.72211	0.744207	0.112174	0.641156	6.31077	0.00816646
B114488	Male	40	0.886491	1.03743	5.53555	0.151657	0.076129	0.006208	0.044388	2.07686	1.28247	0.137036	0.0190634	0.709502	0.259615	0.092207	0.078725	0.0499697	0.108641	0.040622	0.031926	0.01859	0.73884	1.09419	1.07325	0.746894	6.6973	1.12497	1.66353	0.011956	0.154815	0.457554	0.18288	3.67543	1.18847	0.035733	0.552845	3.27985	0.0100548
B116933	Female	28	1.48855	1.33646	7.34834	0.150042	0.054137	0.01052	0.028838	1.29332	2.82598	0.09557	0.0270129	0.411551	0.047354	0.08224	0.06709	0.116935	0.092584	0.071867	0.013654	0.023198	0.454228	1.17272	0.409804	0.290822	0.686899	0.202979	3.02927	0.00704	0.45645	0.261081	0.215859	2.49231	1.42766	0.094262	0.48213	2.55766	0.0030872
B117019	Female	42	1.03743	1.41162	7.7458	0.110505	0.052529	0.005357	0.0682	1.63081	3.47849	0.24341	0.0356198	0.593123	0.073749	0.119814	0.06603	0.0618228	0.091122	0.058911	0.02571	0.029617	1.61223	0.24815	0.170389	0.175726	0.199653	0.148327	2.02921	0.010996	0.12636	0.661249	0.04286	2.88942	1.17847	0.066443	0.438035	4.57978	0.00469964
B183379	Male	44	1.0569	1.65031	5.40143	0.120741	0.076521	0.007264	0.107883	2.266	1.12726	0.251966	0.00321498	0.453405	0.046963	0.218507	0.05944	0.0356804	0.082027	0.067368	0.021368	0.02433	0.698593	0.24127	0.511038	0.469324	0.408588	0.244906	0.101614	0.092344	0.919407	0.472043	0.057936	2.0741	0.774107	0.066042	0.34414	4.69162	0.00797125
C009799	Female	43	0.799341	1.29885	3.90229	0.078637	0.085579	0.002742	0.066781	4.83288	0.919828	0.147464	0.0434195	0.484037	0.042532	0.119064	0.110099	0.469879	0.151936	0.090823	0.100192	0.033647	0.581694	1.57057	0.0854814	0.13288	0.17916	0.078574	0.609019	0.220462	0.031839	0.387433	0.259385	0.883084	0.720968	0.079434	0.661624	11.9217	0.0015476
C012420	Male	43	0.857332	1.62118	5.60804	0.11941	0.040572	0.0096	0.161985	0.891392	0.797252	0.255684	0.0123534	0.193349	0.100565	0.057118	0.074712	0.0365086	0.103102	0.144509	0.061272	0.025509	0.853861	0.321645	0.306075	0.180607	0.170474	0.050662	0.694694	0.013577	1.05164	0.293501	0.365635	3.48984	0.319906	0.131983	0.339559	3.72284	0.00228322
C032036	Female	48	0.556302	1.18469	4.74142	0.103531	0.03608	0.008132	0.055023	1.12024	0.800784	0.278606	0.0217478	0.559098	0.07762	0.044716	0.111395	0.0423989	0.153725	0.069768	0.08105	0.042975	0.288082	0.915941	0.789987	0.312379	0.249659	0.039699	1.45546	0.060166	0.293957	0.881512	0.065256	1.74568	0.832525	0.026461	0.988479	4.0537	0.00908311
C045694	Male	41	1.07188	1.37291	5.73975	0.118908	0.05665	0.006567	0.193836	1.20428	2.53508	0.227543	0.0198249	0.283315	0.053687	0.251951	0.038107	0.0386701	0.052588	0.047905	0.059704	0.013411	1.36841	0.746121	0.819145	0.225929	0.144624	0.066586	1.2508	0.033283	0.158473	0.294963	0.279168	3.08335	0.630949	0.158256	0.480302	2.07105	0.00516772
C047555	Female	35	0.579784	1.07918	4.56804	0.08986	0.059377	0.008645	0.071375	0.866404	1.72706	0.20709	0.0307036	0.16396	0.109547	0.184513	0.036775	0.128073	0.05075	0.05859	0.092272	0.026783	0.91815	1.98763	0.96183	0.355466	0.435757	0.174008	1.35441	0.113493	1.32634	0.273077	0.226462	3.17518	0.469636	0.128912	0.454938	1.9158	0.00315567
C054040	Male	29	0.90309	1.30103	6.62472	0.093907	0.076939	0.009358	0.127101	2.25028	1.62343	0.177706	0.425106	0.365321	0.030324	0.134194	0.015686	0.0605795	0.021647	0.021631	0.006562	0.013357	0.824161	1.15051	6.70567	2.99903	5.67077	1.00122	1.88578	0.166	0.66324	0.703661	0.441774	2.64139	0.954722	0.043356	1.02016	3.64906	0.0058821
C056537	Female	26	0.176091	0.819544	3.74144	0.042029	0.047621	0.004773	0.158139	1.33855	2.79033	0.265588	0.0152758	0.274068	0.079077	0.163461	0.030281	0.787534	0.041788	0.167897	0.139066	0.020922	0.778378	1.44308	0.714149	0.630931	0.810572	0.257095	0.992003	0.00509	0.77559	0.591527	0.147108	1.85896	0.805402	0.025346	0.677281	2.91478	0.00737329
C058870	Female	25	-0.30103	0.69897	5.48604	0.038432	0.039959	0.001889	0.03157	1.7235	1.2607	0.043648	0.00914458	0.542873	0.030408	0.087855	0.16073	0.143778	0.221807	0.052729	0.041526	0.03494	0.323977	0.724509	0.546163	0.275209	0.158872	0.091292	1.16377	0.09636	0.422355	0.949233	0.843103	0.810518	0.926684	0.020413	1.12553	4.19061	0.00740811
C059215	Male	53	1.0086	1.38202	7.83382	0.077327	0.073219	0.005446	0.039806	1.75987	1.7637	0.05886	0.0313169	0.358399	0.032372	0.099816	0.123429	0.0789872	0.170332	0.04194	0.013202	0.068553	0.961544	1.45435	0.647236	0.442447	1.25572	0.187738	2.18073	0.328245	0.941934	0.727202	0.271468	0.875302	1.0278	0.046424	0.512221	3.52058	0.00405802
C069755	Male	28	0.716003	1.28556	1.19688	0.077074	0.053988	0.003646	0.05582	2.44507	1.08374	0.057854	0.0119762	0.230554	0.083906	0.089027	0.194218	0.0925866	0.268021	0.176841	0.022534	0.108546	0.478205	1.70475	1.07515	0.402624	1.51926	0.275192	0.750574	0.328245	1.04573	0.538483	0.3305	0.489787	0.630685	0.030699	0.753292	3.26384	0.00266625
C084015	Male	42	1.07188	1.34044	2.86975	0.038165	0.06045	0.005127	0.036265	1.73796	1.84778	0.035394	0.0755097	0.522525	0.057931	0.107772	0.0122	0.551186	0.016836	0.114364	0.016182	0.152072	0.684314	1.84981	0.176116	0.182376	0.72511	0.171585	0.726331	0.468342	0.655984	0.783377	0.088696	0.813914	0.788362	0.048566	0.810761	2.76586	0.00366634
C100224	Female	31	0.944483	1.23553	1.75059	0.073967	0.074688	0.005941	0.046382	1.72095	1.13382	0.043501	0.0062211	0.602167	0.076848	0.123687	0.085823	0.532085	0.118436	0.131776	0.004642	0.034137	0.487777	1.50549	0.57099	0.350955	0.28308	0.145672	0.936518	0.380625	0.555067	0.900794	0.416625	0.863978	0.997979	0.060881	0.518234	2.76541	0.00767246
C100428	Female	28	1.2833	1.48855	4.90818	0.040525	0.067844	0.00542	0.091484	1.85466	1.54669	0.090201	0.0148089	0.587105	0.144717	0.110089	0.185192	0.612429	0.255565	0.07465	0.010472	0.042151	0.313028	1.68332	0.281246	0.097005	0.0514177	0.02459	0.54546	0.005197	0.268391	0.415905	0.35204	0.634654	1.15282	0.034153	0.764581	4.19376	0.00816283
C100957	Female	27	1.19033	1.26717	4.66519	0.0353	0.033656	0.005338	0.028652	1.59183	0.816064	0.023772	0.00479652	0.445747	0.052309	0.081197	0.433539	0.0310297	0.598284	0.078272	0.015418	0.099374	0.325614	0.870214	2.38399	0.573556	0.636658	0.206032	1.54145	1.50764	0.787854	0.764918	0.039541	0.519872	0.626351	0.031024	1.06943	1.25227	0.0180617
C100981	Male	27	1.13354	1.38021	6.19295	0.075983	0.071919	0.003418	0.256096	1.01284	1.43869	0.321449	0.00297193	0.614606	0.046827	0.09269	0.06242	0.030682	0.08614	0.078665	0.03451	0.037536	0.696204	0.253322	0.491021	0.216827	0.577122	0.115545	2.80696	1.59757	0.206041	0.46668	0.244706	0.58443	0.861012	0.041773	0.203057	4.53906	0.00407591
C101059	Female	44	0.78533	1.06446	7.83258	0.033596	0.047216	0.002153	0.120144	2.39037	1.3869	0.148194	0.0301263	0.60234	0.028075	0.434071	0.241431	0.0409452	0.333175	0.040703	0.039948	0.11143	0.539691	0.581495	0.244643	0.204496	0.949648	0.157656	1.88029	0.389989	0.34653	0.775753	2.50985	1.14586	1.0374	0.031336	0.633267	4.56114	0.00938034
C101368	Male	40	1.64542	1.63548	5.46195	0.03466	0.046395	0.002768	0.093928	1.50754	1.35826	0.155028	0.011601	0.553486	0.05121	0.44398	0.109851	0.289514	0.151594	0.09848	0.020064	0.051577	0.505101	1.48093	0.725152	0.314131	0.193017	0.106867	1.84186	0.208666	1.14021	0.452097	0.079417	0.947872	0.950223	0.030763	0.502816	2.27465	0.00718514
C101499	Female	29	0.897627	1.1959	3.94601	0.134004	0.071238	0.002291	0.113331	1.53936	2.71238	0.1898	0.0586748	0.366857	0.057506	0.193478	0.059091	0.467702	0.081546	0.121482	0.014906	0.020432	0.609326	1.17702	0.288746	0.280745	0.42282	0.097569	1.01657	0.188448	0.060531	0.782631	0.78761	0.966853	0.913785	0.029521	0.039755	3.59426	0.00287629
C101847	Male	23	1.1271	1.51851	1.43608	0.108494	0.030829	0.004051	0.159091	2.57677	0.87899	0.294708	0.0337235	0.526023	0.036619	0.082704	0.079159	0.0891321	0.109239	0.049771	0.028068	0.035506	0.356158	0.463138	0.800817	0.313557	1.0053	0.228643	1.27067	1.53409	0.249867	0.711379	0.144115	1.17864	0.822274	0.091005	0.196808	2.18453	0.00586204
C101889	Female	34	1.17319	1.2878	8.04768	0.048965	0.037103	0.005494	0.096869	1.83157	0.326019	0.172479	0.00539253	0.445432	0.033165	0.122115	0.328609	0.0380971	0.453481	0.055417	0.039948	0.151666	0.198578	1.06842	0.261058	0.237945	0.401737	0.054598	1.44651	0.009043	0.491486	0.683932	1.04319	0.88899	0.816626	0.04181	0.845712	6.21578	0.00699554
C101928	Male	35	0.973128	1.42488	5.481	0.069042	0.049504	0.002074	0.174662	2.01891	0.621663	0.299058	0.0119995	0.241473	0.078416	0.070694	0.149517	0.0409767	0.206333	0.068746	0.020064	0.070201	0.551662	0.581943	0.240981	0.120458	0.226279	0.02227	2.24046	0.389989	1.24902	0.564413	0.092318	3.04235	0.703349	0.033842	0.473488	2.66995	0.00263817
C101994	Male	40	0.977724	1.32428	7.94873	0.024351	0.032973	0.00726	0.182333	1.30103	0.624417	0.217245	0.0506879	0.205585	0.060525	0.092462	0.172789	0.160932	0.238449	0.107414	0.063526	0.084488	0.654856	1.18244	1.09696	0.370337	0.141115	0.106648	1.42315	0.036035	0.108167	0.520876	0.470083	1.68414	0.567118	0.02581	0.445125	2.47342	0.00700021
C102012	Male	26	1.07555	1.17026	4.4892	0.096326	0.037551	0.00615	0.144504	3.1187	1.94996	0.175025	0.0137725	0.343031	0.041296	0.122518	0.153774	0.0503644	0.212208	0.058129	0.051946	0.048967	0.670634	0.79587	1.45252	1.51167	0.442825	0.241875	0.958143	6.08776	0.472075	0.515982	0.881329	2.98835	1.09792	0.018661	0.595643	5.09658	0.00629705
C102266	Male	37	1.36361	1.63347	1.16852	0.088926	0.057044	0.004967	0.146476	7.25726	1.32844	0.159292	0.0250535	0.658166	0.084263	0.084995	0.200088	0.177798	0.276121	0.03761	0.052424	0.089999	0.381299	1.30636	0.307127	0.183249	0.094131	0.072515	1.17066	0.083166	0.145543	0.774637	1.0471	3.59932	0.730384	0.03429	0.489451	1.60858	0.00386001
C102305	Female	50	0.633468	1.1959	1.16852	0.123532	0.046687	0.006922	0.143104	1.59574	1.24873	0.136691	0.00510013	0.442801	0.233247	0.234434	0.17418	0.104331	0.240369	0.041845	0.02214	0.063204	0.638497	1.97701	0.845891	0.341306	0.172691	0.123759	0.33844	0.085266	0.264372	0.55965	0.508246	1.79034	0.724493	0.037609	0.909141	1.99089	0.00115741
C102486	Male	26	0.94939	1.36736	1.19614	0.056309	0.041168	0.008894	0.12164	1.87499	2.1463	0.204289	0.00779582	0.379458	0.060826	0.137631	0.264349	0.128094	0.364801	0.014045	0.022988	0.14774	0.235216	1.6182	0.675447	0.280332	0.518652	0.075377	0.039338	0.100959	0.452788	0.805692	0.587713	2.25695	0.861184	0.036177	1.0048	2.43892	0.00573204
C103376	Male	36	0.826075	1.24551	0.939792	0.079398	0.050944	0.004537	0.023228	1.06298	0.94666	0.028359	0.0496814	0.455252	0.02823	0.150366	0.264349	0.687241	0.364801	0.143026	0.022988	0.14774	0.058559	1.85988	0.319806	0.552136	0.403895	0.303539	0.206896	0.93765	0.161223	0.84443	1.79989	0.884658	0.990141	0.023397	0.332395	3.97303	0.00612961
C103635	Male	43	1.1271	1.46835	1.22468	0.028003	0.058738	0.021541	0.018667	1.27575	1.16892	0.026155	0.0398036	0.285511	0.017439	0.160026	0.016605	0.0439589	0.022915	0.095994	0.015122	0.206983	0.597082	0.834858	0.329282	0.145278	0.370021	0.094552	1.18392	0.073444	0.074776	0.746426	0.180748	1.93925	0.945097	0.048895	0.783101	6.00986	0.00713135
C105740	Female	30	0.748188	1.14922	0.692682	0.039588	0.049898	0.02643	0.021641	1.76808	0.654503	0.031185	0.0154377	0.451469	0.018872	0.316816	0.116813	0.0904756	0.161202	0.129646	0.004338	0.046463	0.49685	0.385027	0.0755351	0.100475	0.554342	0.11678	0.690777	1.68683	0.32207	0.574809	0.194429	0.739707	0.729875	0.044802	0.282828	4.08147	0.00284516
C112269	Female	23	1.13672	1.20683	2.6008	0.039859	0.021523	0.006025	0.014056	1.10103	0.735123	0.027961	0.00501225	0.509206	0.000235	0.031818	0.081383	0.0958954	0.112308	0.054002	0.02121	0.029294	0.24818	1.47463	1.89325	1.17368	0.843056	0.538474	1.3405	0.044962	0.244076	0.448371	0.203778	2.01762	1.55865	0.021667	0.615944	3.61691	0.00581541
C114497	Female	22	0.924279	1.44404	4.54964	0.054547	0.061051	0.004142	0.025072	1.07667	0.92758	0.038692	0.0132497	0.281388	0.017866	0.136335	0.094378	0.101726	0.130241	0.043035	0.03257	0.022286	0.921497	1.92173	0.337998	0.332649	1.30919	0.300297	0.214524	0.298522	0.225184	0.396954	0.12844	0.831565	0.470389	0.037398	0.541762	0.996269	0.00934061
C115989	Female	36	0.963788	1.40312	5.65594	0.047946	0.073332	0.003119	0.016008	0.904939	0.01966	0.021057	0.0928793	0.294616	0.017096	0.118713	0.080428	0.692995	0.110991	0.057328	0.013928	0.02781	0.338912	2.01873	0.206592	0.143496	0.447971	0.094452	0.168189	0.437552	0.03083	0.65961	0.048236	3.25786	0.722613	0.031999	0.385808	1.60387	0.0107473
C116447	Male	42	1.69897	1.6561	3.15486	0.094831	0.039573	0.016278	0.025724	1.66263	1.42095	0.033998	0.032787	0.23922	0.027223	0.164931	0.056397	0.0340649	0.077828	0.039398	0.026228	0.025296	0.288929	0.230346	0.221623	0.1699	0.186345	0.087011	0.029609	0.155981	0.080195	0.484792	0.294011	1.78436	0.583532	0.043556	0.311376	3.69355	0.00602804
C116683	Male	32	1.0569	1.40824	1.23394	0.07417	0.029782	0.008542	0.030261	1.05789	0.933011	0.036525	0.00914858	0.228032	0.037436	0.146798	0.050768	0.184817	0.07006	0.016858	0.0218	0.02078	0.424281	0.998088	0.969416	0.60211	0.283537	0.057832	0.206186	0.19788	0.098846	0.224174	0.058616	2.96272	0.49584	0.085074	0.385844	6.90642	0.00575975
C118879	Male	46	0.431364	1.27184	6.91491	0.154105	0.046413	0.005721	0.023725	2.36248	0.966926	0.028966	0.0157682	0.424335	0.028835	0.156229	0.094036	0.0429695	0.129769	0.053263	0.102214	0.028738	0.569017	1.14885	3.05221	1.00491	0.429744	0.282728	0.844048	0.098127	0.126503	0.365417	0.373601	3.08898	0.686176	0.098326	0.224819	5.04698	0.00495246
C180333	Male	32	1.25768	1.31175	4.70951	0.124768	0.054243	0.005573	0.119271	1.53847	1.98133	0.085946	0.0130104	0.320957	0.238049	0.309298	0.072449	0.0781059	0.09998	0.044699	0.062508	0.024736	1.01411	1.8016	1.53553	0.752974	0.364751	0.154424	0.032828	0.037974	0.213238	0.392559	0.507558	2.55446	0.408174	0.081728	0.557304	4.13775	0.0100598
D002389	Male	37	1.08279	1.13354	6.82988	0.083	0.036078	0.009444	0.080046	1.33402	2.28715	0.068956	0.0242307	0.276614	0.142173	0.315577	0.108022	0.140407	0.14907	0.071517	0.082684	0.041674	1.04049	0.597517	0.518471	0.362768	0.125774	0.03537	0.754639	0.334068	0.055375	0.296735	0.57387	1.79418	0.364476	0.061529	0.560602	5.83985	0.004605
D009368	Male	36	1.29447	1.7364	3.85731	0.034986	0.098718	0.004809	0.04955	2.08504	2.40621	0.076604	0.037595	0.355548	0.035094	0.00952	0.036954	0.529542	0.050996	0.055503	0.060908	0.013005	0.261371	0.886077	0.274008	0.147184	0.368135	0.072391	0.620379	0.338149	0.390105	0.79393	4.20498	0.88655	1.1416	0.036414	0.639757	5.42378	0.00718873
D032613	Male	51	1.11727	1.3962	1.00404	0.019983	0.050906	0.004087	0.190353	1.51739	3.75879	0.149857	0.0132333	0.184287	0.243235	0.014441	0.035662	0.123055	0.049213	0.068918	0.094134	0.025972	0.31935	1.09486	1.66869	0.574417	0.862185	0.167387	0.687258	0.41861	0.281499	0.168355	0.987769	1.93669	0.245448	0.086882	0.492177	6.07295	0.0107289
D041506	Male	47	1.58092	1.48996	1.02777	0.024374	0.040033	0.007233	0.109001	1.81497	1.777	0.087108	0.00539932	0.256671	0.204194	0.014048	0.015211	0.156746	0.020991	0.043053	0.006694	0.012953	0.397589	1.19205	0.205395	0.144638	0.264887	0.117849	0.80705	0.15273	0.102662	0.321557	0.130236	0.738454	0.435102	0.060641	0.198642	4.78036	0.00283971
D045865	Male	34	0.880814	1.19033	0.807509	0.050308	0.048904	0.012478	0.176486	3.87093	7.75119	0.130267	0.0133495	0.348951	0.245812	0.025538	0.029364	0.270048	0.040523	0.067824	0.141872	0.020288	0.3694	1.45837	0.291024	0.502443	0.367545	0.276221	1.21573	0.202984	0.500322	0.684703	0.08249	1.95268	0.560028	0.045404	0.450219	5.00974	0.00380031
D051842	Male	39	1.08636	1.28556	1.22147	0.031025	0.054225	0.006735	0.064986	0.713968	1.5865	0.035083	0.00560116	0.24184	0.148027	0.053576	0.147391	0.144059	0.203399	0.047691	0.018944	0.037821	0.389597	1.48373	0.727205	0.551212	0.464513	0.224984	0.289906	0.169838	0.195118	0.384862	0.671029	3.55365	0.497652	0.073888	0.55878	5.04823	0.00641417
D055371	Male	25	1.36922	1.7356	0.690864	0.048605	0.069694	0.009016	0.023397	0.897268	1.46511	0.032783	0.0130677	0.338235	0.021858	0.173241	0.599704	0.239507	0.827592	0.1063	0.048458	0.137548	0.896732	1.37719	1.94133	0.751869	0.69563	0.18797	0.686434	0.500786	0.434616	0.181326	0.192389	2.42017	0.326837	0.103525	0.175619	3.47132	0.00733918
D056724	Male	53	1.18469	1.40483	0.960015	0.046867	0.091948	0.019504	0.028096	1.08644	0.849732	0.040487	0.048365	0.200591	0.024501	0.138285	0.082452	0.103656	0.113784	0.076691	0.090524	0.031229	0.53091	1.12898	1.86456	1.03806	0.57648	0.289107	2.06458	3.12957	0.089291	0.20925	0.03764	2.79494	0.61195	0.078397	0.19945	3.14316	0.00311036
D064882	Male	25	1.20412	1.48572	1.11183	0.046947	0.043947	0.003026	0.0267	0.79017	0.995355	0.033503	0.0129971	0.232263	0.031039	0.147169	0.063533	0.081214	0.087675	0.069067	0.035906	0.023711	0.582559	1.47062	1.43903	0.566977	0.275953	0.164564	2.02238	0.495931	0.056869	0.437917	0.401746	0.881257	0.405959	0.070674	0.712111	3.6938	0.00794357
D069188	Female	24	1.13033	1.13354	0.968795	0.063082	0.038987	0.001906	0.030437	1.13126	1.21545	0.042081	0.0121541	0.433584	0.029317	0.138306	0.06472	0.319151	0.089314	0.034559	0.02352	0.024054	0.494005	1.48068	1.00772	0.462244	0.32309	0.188386	0.13826	2.22457	0.111641	0.842837	0.065298	3.07821	0.663628	0.02751	1.37528	3.65205	0.00796679
D069667	Female	33	0.568202	1.14301	1.22575	0.14429	0.052391	0.00245	0.038377	1.42647	1.70039	0.056747	0.0127397	0.350779	0.03121	0.226698	0.049186	0.363899	0.067876	0.100937	0.131468	0.022923	0.150196	1.86142	1.00382	0.501365	0.2693	0.170097	14.4629	1.62039	0.036498	0.492721	0.224392	1.68851	0.878698	0.024107	0.529097	7.38132	0.00631924
D069853	Female	29	0.94939	1.21748	7.41117	0.06512	0.05	0.002028	0.041349	1.98207	0.802789	0.042856	0.110214	0.361359	0.062154	0.096904	0.14602	0.098592	0.201507	0.105023	0.05298	0.071399	0.683442	1.05966	0.98653	0.458894	0.555966	0.20932	2.24011	0.292703	0.285717	0.413511	0.534152	3.00433	0.571636	0.094881	0.478882	2.87545	0.00814997
D083710	Male	33	0.792392	0.919078	7.81203	0.111398	0.035613	0.005444	0.026863	2.99623	1.36875	0.026218	0.0181043	0.294966	0.042913	0.157771	0.12995	0.17296	0.179331	0.050495	0.043324	0.04138	1.14246	0.857232	0.449993	0.363129	1.63432	0.359951	0.852095	0.957256	0.021961	0.514697	0.743434	3.44709	0.469607	0.068513	0.815582	3.13116	0.00952784
D084642	Male	29	0.633468	1.12057	5.44761	0.10284	0.073612	0.004397	0.12564	1.01062	4.69606	0.090536	0.0109097	0.40859	0.250761	0.198489	0.169088	0.116113	0.233342	0.032593	0.043722	0.076056	0.921042	1.32306	1.91654	0.814682	1.33426	0.266436	0.31463	0.115719	0.207199	0.662534	0.267614	2.13636	0.656021	0.043106	0.150533	5.69801	0.00649856
D085744	Male	35	0.959041	1.07918	3.93566	0.067276	0.057574	0.006127	0.084321	0.884749	2.4093	0.072638	0.0192145	0.449204	0.149766	0.107576	0.147195	0.053291	0.203129	0.036593	0.018464	0.053412	0.744047	1.02822	0.631763	0.386717	0.893906	0.19658	0.676856	0.037614	0.176285	0.891671	1.83503	2.603	0.937042	0.027025	0.625699	3.99369	0.0076295
D100453	Male	42	0.748188	1.14613	5.65599	0.025065	0.060114	0.006633	0.068947	0.695592	0.853251	0.029352	0.00970556	0.405248	0.169326	0.021744	0.213011	0.150649	0.293955	0.01063	0.008734	0.048483	0.649393	1.84472	0.871803	0.325012	0.488437	0.137684	0.948388	1.93651	0.215863	0.760708	0.643815	3.58675	0.799027	0.065197	0.297723	3.52827	0.0134612
D100681	Male	40	1.26717	1.48144	4.78196	0.019166	0.033783	0.01971	0.034357	0.851756	1.84774	0.032224	0.0184861	0.231455	0.056926	0.013127	0.498664	0.10746	0.688156	0.103519	0.012858	0.114301	0.406272	0.958568	0.464083	0.270175	0.594504	0.129067	1.42958	0.085071	0.186157	0.171201	0.301476	1.84336	0.310266	0.056612	0.618607	4.89051	0.00950141
D102055	Female	29	0.929419	1.22011	6.86883	0.017128	0.038292	0.004493	0.096487	1.24115	1.63127	0.095133	0.0269269	0.479965	0.15263	0.007945	0.071796	0.0560882	0.099079	0.042915	0.028782	0.043175	0.772068	1.22817	1.45536	0.505404	0.215408	0.113413	1.16011	0.011411	0.340493	0.506348	0.46554	2.28311	0.496399	1.70621	0.619268	1.94268	0.00458489
D102322	Female	42	1.0607	1.17026	0.95871	0.01518	0.060768	0.003853	0.0171	1.27448	0.894328	0.034017	0.0119815	0.530539	0.000286	0.018667	0.038016	0.0693927	0.052462	0.053731	0.012716	0.018573	0.455198	0.278535	1.47313	0.560576	1.11398	0.187721	0.93734	0.010495	0.540691	0.88771	0.113344	1.38509	1.35823	0.037686	0.490664	3.57904	0.00688626
D102330	Female	31	0.672098	1.00432	0.712979	0.031399	0.004818	0.00277	0.038219	2.97562	1.17837	0.046131	0.0027149	0.246896	0.047281	0.01903	0.119459	0.129014	0.164853	0.1624	0.130118	0.045245	0.539407	3.02398	0.144226	0.089127	0.121768	0.086943	1.75644	0.575948	0.219414	0.402751	0.42241	0.995638	0.326654	0.043877	0.860867	4.39437	0.0084291
D102518	Male	27	0.977724	1.42488	1.48706	0.028137	0.009168	0.005247	0.039498	2.74589	1.75007	0.058405	0.0210891	0.442967	0.032122	0.013182	0.206536	0.0837094	0.285019	0.084435	0.062846	0.0929	0.156873	0.266681	0.22762	0.174498	0.191387	0.089366	0.905625	0.78079	0.646223	2.01634	0.653834	1.09163	1.24891	0.062599	0.640537	4.65884	0.00195266
D102827	Male	28	0.643453	1.34635	0.58897	0.037831	0.008294	0.004163	0.049576	1.70994	0.962504	0.051382	0.0477493	0.654458	0.07452	0.017059	0.179793	0.0624453	0.248115	0.062754	0.02654	0.065241	2.15853	1.92334	1.67356	0.770735	0.191224	0.111548	0.806369	0.748762	0.090473	1.43911	0.988633	1.34649	0.775364	0.043983	0.960223	3.16395	0.00707933
D102835	Female	39	0.991226	1.2014	8.18165	0.020031	0.006244	0.009059	0.09781	1.7874	1.61088	0.176333	0.00786085	0.523753	0.030089	0.025852	0.022038	0.242929	0.030413	0.024949	0.008588	0.018766	0.86101	0.899333	0.131246	0.081105	0.110809	0.079118	0.873167	0.173557	0.562789	0.868829	0.7011	2.78262	0.839531	0.085449	0.419397	2.61629	0.00615027
D102851	Male	26	0.826075	1.26007	4.62075	0.096457	0.012279	0.004621	0.156917	2.47719	2.76877	0.263536	0.0183396	0.361781	0.078466	0.104582	0.042544	0.145547	0.058711	0.170144	0.181998	0.029394	0.118335	1.80614	0.0705971	0.093906	0.518103	0.109146	1.89222	0.509945	0.16171	1.10206	0.055497	3.25405	1.4024	0.119724	0.934878	1.70623	0.00739874
D103898	Female	38	0.959041	1.45788	1.63183	0.105391	0.018431	0.006567	0.027346	2.36574	0.778867	0.022688	0.00484125	0.003012	0.049925	0.190729	0.091009	0.305345	0.125592	0.007846	0.0042	0.0362	0.327868	1.1304	0.563729	0.427299	0.36009	0.174408	0.094754	0.200275	0.077597	2.78401	0.054153	0.712304	3.37815	0.02708	0.419397	5.26101	0.00217592
D105262	Male	32	1.08279	1.25285	6.25217	0.06864	0.00688	0.003184	0.018192	0.928514	0.772137	0.026562	0.0762139	0.391118	0.015323	0.103928	0.130886	0.586296	0.180623	0.031159	0.01304	0.072695	0.458692	1.5867	1.29357	0.445287	0.668365	0.129758	0.567905	0.93765	0.068679	1.96358	0.148287	1.67948	1.27492	0.042392	0.332395	2.65527	0.00585825
D107157	Female	24	0.60206	1.29226	1.15364	0.077621	0.007971	0.002398	0.031091	1.58	0.760038	0.029161	0.00627911	0.285833	0.051514	0.087127	0.205953	0.0473351	0.284215	0.038899	0.022258	0.115104	0.341571	0.356867	0.159222	0.112123	0.20534	0.091356	2.03352	0.025262	0.141993	2.41651	4.86294	0.639985	2.1111	0.053142	0.278926	5.39148	0.0038833
D107759	Male	36	0.556302	1.28103	14.7784	0.064564	0.007608	0.007261	0.089646	0.70917	2.91679	0.147962	0.00616868	0.217595	0.048876	0.107963	0.062662	0.155512	0.086473	0.05328	0.013486	0.021667	0.228316	1.39933	1.08321	0.531171	0.257307	0.108935	0.873295	0.17153	0.418104	1.20811	0.186288	2.55445	0.851617	0.031578	0.624184	1.97655	0.00544157
D107806	Male	36	1.22011	1.54407	2.58174	0.066324	0.008864	0.006943	0.076305	3.79236	2.18026	0.065733	0.0257966	0.483989	0.135529	0.080907	0.066191	0.225178	0.091344	0.050234	0.031226	0.039804	1.0778	1.61172	2.36607	0.779008	0.333137	0.219171	2.61747	0.087108	0.127029	2.76723	0.373993	1.47384	2.71793	0.112524	1.08538	5.48774	0.00538985
D108348	Male	29	1.28103	1.57519	2.35154	0.029325	0.013821	0.009295	0.047234	0.699476	2.29375	0.073023	0.357167	0.571954	0.033454	0.378889	0.256019	0.140325	0.353306	0.102286	0.036146	0.118162	0.34674	1.14837	1.19034	0.583704	0.282754	0.119709	2.1745	0.356781	0.21216	3.55068	0.031416	2.60868	3.75845	0.037844	0.536932	3.96663	0.00828716
D111354	Male	40	0.845098	1.27184	3.83845	0.034792	0.013198	0.018762	0.106908	0.820259	1.48598	0.133298	0.0119761	0.301786	0.021636	0.387539	0.108696	0.198793	0.150001	0.062967	0.01694	0.051035	0.347166	1.3714	0.375035	0.262408	0.0909787	0.025585	2.23509	1.0744	0.056882	1.97746	0.841303	2.85937	2.17689	0.020644	0.658098	2.93291	0.00471484
D116448	Female	23	0.755875	1.04922	4.77182	0.024961	0.018349	0.015453	0.036315	0.881793	1.28809	0.063142	0.00861251	0.295378	0.014801	0.026771	0.150396	0.0842175	0.207546	0.068441	0.019178	0.038592	0.82389	0.749305	0.629001	0.275585	0.612198	0.133174	0.850728	0.457102	1.12225	2.09383	0.148649	1.52603	1.92315	0.016626	0.440769	6.19845	0.00543093
D118749	Male	32	1.2833	1.38561	6.55445	0.009061	0.055814	0.003321	0.112715	1.80908	3.66737	0.124025	0.0139214	0.440844	0.061453	0.027874	0.131823	0.0643467	0.181916	0.118178	0.024078	0.061894	0.140012	0.315361	0.870197	0.376964	0.231624	0.128243	0.968454	0.092397	0.210915	0.418407	0.352819	1.13747	0.898416	0.036916	0.132964	2.6235	0.00816973
E003652	Female	53	1.00432	1.27646	4.73529	0.027994	0.0857	0.002749	0.136	1.84726	3.25491	0.151843	0.070411	0.292197	0.069008	0.034189	0.070911	0.0861636	0.097857	0.145781	0.017886	0.024519	1.43847	0.938462	0.346501	0.3369	0.507393	0.117084	1.70526	0.135608	0.645666	0.724309	0.701072	1.16024	0.863965	0.035426	0.210951	5.31455	0.00548909
E013841	Female	45	1.06446	1.11727	1.72333	0.038532	0.037087	0.004862	0.190913	3.09218	1.05481	0.235771	0.040469	0.418969	0.043944	0.028749	0.094992	0.0287386	0.131089	0.059726	0.033682	0.042607	0.475855	0.194329	0.960997	0.376275	1.20638	0.274377	0.257593	0.176275	0.06023	0.658366	0.222492	1.4144	0.777442	0.109208	0.385487	2.2946	0.008492
E025030	Male	61	1.1959	1.37107	1.40225	0.015632	0.056165	0.008306	0.171728	1.91493	1.4985	0.109354	0.00612026	0.400943	0.279901	0.021064	0.20902	0.108758	0.288448	0.050214	0.026568	0.075847	0.212245	2.5492	1.01509	0.409574	0.207233	0.148514	0.264778	0.650881	0.08069	0.517944	0.226493	2.14844	0.684993	0.045131	1.0199	2.06514	0.00289981
E027933	Female	51	0.447158	1.20412	1.08226	0.044784	0.049526	0.008047	0.110059	1.69648	1.94197	0.123226	0.00705363	0.3337	0.055035	0.020362	0.239181	0.0408294	0.33007	0.012708	0.0208	0.133675	0.403582	0.820873	0.611142	0.253643	0.469274	0.068201	0.226134	1.13623	0.343041	0.745652	0.155237	2.04208	0.814231	0.032733	0.793743	2.55596	0.00515959
E040057	Male	37	0.886491	1.25768	6.81394	0.108907	0.010479	0.01896	0.076531	0.741145	2.49715	0.14164	0.0294948	0.323687	0.017818	0.204631	0.611933	0.034543	0.844468	0.108854	0.049056	0.140353	0.171074	0.490574	0.742296	0.553837	0.29913	0.183452	0.410696	0.440728	0.554477	2.27994	0.322006	1.81316	1.52672	0.037812	0.4279	6.66889	0.0063924
E056068	Female	36	1.09691	1.26951	0.993704	0.049151	0.003797	0.00427	0.025821	1.03699	0.81155	0.030868	0.00471137	0.172533	0.032407	0.120135	0.047213	0.396104	0.065154	0.059915	0.015022	0.023066	0.247207	1.32398	0.191524	0.13487	0.246997	0.109889	0.047737	0.249145	0.073182	0.414088	0.245487	0.738151	0.298902	0.078408	0.597921	3.62459	0.0049788
E057576	Female	41	1.15229	1.17609	0.77105	0.064669	0.096747	0.00194	0.019475	1.92223	1.25469	0.025617	0.00842432	0.304251	0.020798	0.122472	0.046983	0.440116	0.064836	0.031234	0.013578	0.022458	0.477925	1.35744	0.159525	0.110804	0.345911	0.072934	0.164789	0.881695	1.14601	0.369964	0.082797	3.10094	0.583497	0.072301	0.765853	2.06974	0.00477494
E069252	Female	23	1.24304	1.24797	1.00479	0.060411	0.06568	0.002495	0.02958	4.09969	1.63393	0.039094	0.00222032	0.450742	0.031303	0.119566	0.161362	0.0449727	0.22268	0.085272	0.043976	0.049125	0.150869	1.20241	3.8642	1.39458	0.44629	0.212278	0.164224	0.116186	1.14368	0.18601	0.182061	1.70767	0.867708	0.059016	0.237783	5.35384	0.00510359
E100519	Female	31	0.826075	1.17319	1.04146	0.026766	0.005617	0.002765	0.026842	0.998317	1.4827	0.035475	0.00425907	0.238354	0.028406	0.016222	0.2004	0.0556406	0.276552	0.095064	0.051952	0.06101	0.112057	0.272693	0.318488	0.150474	0.356834	0.062079	1.75644	0.109402	0.958814	0.9666	0.4785	0.782243	0.412985	0.119512	0.140632	0.72065	0.0125467
E100991	Female	33	0.690196	1.25042	0.818538	0.020778	0.007992	0.001511	0.024756	1.60095	1.00894	0.030225	0.0306725	0.250202	0.030088	0.011975	0.076049	0.147141	0.104947	0.046526	0.04264	0.028382	0.362538	1.36475	0.0640947	0.085257	0.470383	0.099093	0.585013	0.055762	0.127732	0.953354	0.107001	0.609851	0.352135	0.179273	0.916075	3.19321	0.00228998
E101035	Female	45	0.939519	1.25768	0.947983	0.010735	0.007289	0.004356	0.019895	1.30999	1.24582	0.027876	0.0237607	0.287215	0.018586	0.023115	0.065313	0.0629543	0.090132	0.03937	0.027932	0.024274	0.18109	0.411611	1.6065	0.995916	0.715368	0.456918	0.527467	0.357543	0.058378	0.975062	0.234741	0.489685	0.310476	0.024167	0.809636	4.83025	0.00424769
E101051	Male	44	1.40824	1.549	0.826025	0.015895	0.008376	0.002917	0.023891	2.04748	0.722548	0.034427	0.00791533	0.530305	0.020834	0.022306	0.049636	0.0557056	0.068497	0.167192	0.156126	0.023133	0.547444	1.42474	1.61883	0.616018	1.22416	0.206286	0.680601	0.200985	0.11767	0.509627	0.114521	0.558068	0.731926	0.024086	0.540324	3.61731	0.00893819
E101433	Female	49	0.963788	1.17609	1.18783	0.036464	0.078248	0.003729	0.036919	1.94516	1.36588	0.056974	0.0168425	0.382183	0.026307	0.056222	0.154264	0.0321124	0.212884	0.095564	0.130778	0.062959	0.178303	0.265131	0.315902	0.310903	1.22361	0.280666	0.003984	0.115532	0.103662	0.0664721	0.159279	1.10737	0.624587	0.135521	0.214767	3.38216	0.00141635
E102527	Male	27	1.16137	1.39445	1.26498	0.050435	0.004694	0.004963	0.02748	1.65085	0.465654	0.034482	0.00857988	0.49833	0.031946	0.179765	0.178358	0.583735	0.246134	0.113032	0.076154	0.087211	0.620241	0.524302	0.347145	0.341651	1.34462	0.308424	1.04583	0.466361	0.499363	1.50766	0.190378	1.32963	0.484747	0.037187	0.918723	2.48531	0.00686407
E102543	Female	32	0.380211	1.04532	1.45951	0.051811	0.005785	0.005751	0.031326	1.98128	1.25096	0.043311	0.0225283	0.470827	0.030173	0.514296	0.158729	0.118667	0.219046	0.147037	0.062274	0.050545	0.61032	1.30689	0.212183	0.147379	0.460094	0.097009	0.777691	0.735656	0.27873	2.14814	0.218906	1.04875	1.02887	0.019625	1.01788	2.299	0.019157
E102925	Female	40	1.29226	1.38021	0.687872	0.053369	0.054948	0.0025	0.042118	0.915245	1.29857	0.050836	0.0642919	0.487403	0.052104	0.475322	0.096188	0.164053	0.13274	0.144763	0.110146	0.036432	0.842018	1.08682	2.83748	1.53606	0.491565	0.233813	1.2039	0.180839	1.11552	0.281685	0.489416	3.68975	0.745652	0.086236	0.210096	5.62401	0.00710074
E106111	Male	38	0.80618	1.4624	0.955857	0.088762	0.028124	0.001651	0.033021	1.15022	1.34577	0.040315	0.00659416	0.551213	0.040132	0.144812	0.074117	0.121526	0.102281	0.050188	0.043688	0.027661	0.446114	0.695595	4.1566	2.23681	1.11216	0.626462	3.60837	0.137016	1.42963	0.607337	0.057719	4.75793	1.30074	0.094904	0.159213	4.61136	0.0124666
E109970	Female	49	0.939519	1.16732	0.835547	0.048715	0.068244	0.003591	0.020029	1.04173	1.25423	0.028064	0.0550402	0.241048	0.018711	0.152711	0.048045	0.103024	0.066302	0.031893	0.0216	0.017856	0.154292	0.669454	0.533465	0.175384	0.150545	0.094681	2.36772	0.174853	0.038588	0.167627	0.040551	1.69788	0.482548	0.128699	0.725756	2.20673	0.0159573
E110601	Female	38	0.892095	1.42975	0.929269	0.113799	0.005149	0.003119	0.025286	0.744813	0.935505	0.039022	0.0475982	0.287758	0.018018	0.263848	0.144603	0.0417601	0.199552	0.081043	0.116606	0.059016	1.36268	0.881172	0.247914	0.428015	0.313099	0.235303	0.228271	0.429419	0.264394	1.73823	0.637737	0.781792	0.618926	0.128699	0.970896	3.59478	0.00996604
E111232	Female	21	0.612784	1.17898	0.730116	0.089006	0.006568	0.001965	0.016145	0.846084	2.21456	0.021237	0.0209389	0.156341	0.017242	0.543609	0.053306	0.526175	0.073562	0.031989	0.014654	0.025481	1.18352	1.87153	0.255259	0.112619	0.28684	0.073296	0.004021	0.371055	0.452056	0.848559	0.915008	0.391561	0.542422	0.02497	0.514976	5.4377	0.00475804
E112300	Female	35	0.799341	1.07918	2.67507	0.184929	0.020004	0.012514	0.047472	1.70277	1.47619	0.086089	0.014947	0.660648	0.013812	0.539802	0.012937	0.0781099	0.017853	0.028592	0.014642	0.16126	0.713343	0.958798	0.225601	0.389493	0.28492	0.214126	0.34706	0.319992	0.105049	3.64276	0.136506	1.74294	1.26765	0.029811	0.509001	4.77796	0.00533845
E115834	Female	45	1.1271	1.21484	1.04106	0.115593	0.009704	0.004322	0.047106	1.3617	0.522729	0.025431	0.0112794	0.490848	0.1073	0.163712	0.159041	0.579785	0.219476	0.039361	0.038276	0.034572	0.362193	1.04605	0.198204	0.106466	0.26629	0.052364	1.0883	0.914076	0.656987	3.13193	1.78054	0.724693	2.04469	0.025004	0.330305	6.4234	0.00787786
E116287	Female	35	0.755875	1.27875	4.26918	0.08046	0.012975	0.004104	0.228074	1.5691	1.28127	0.429415	0.00219434	0.175888	0.041703	0.155293	0.059164	0.584639	0.081647	0.032595	0.019164	0.021296	0.139435	1.43983	0.638115	0.396337	0.186637	0.038068	0.216692	0.426551	0.510901	1.22004	0.187646	2.64211	0.902173	0.034024	0.383383	4.1652	0.00817542
F008250	Female	42	0.968483	1.02938	4.05783	0.069736	0.020034	0.003998	0.106998	0.841687	1.23514	0.197969	0.00376571	0.147274	0.025003	0.11151	0.068611	0.0541029	0.094683	0.029115	0.029426	0.016202	1.82866	1.44652	2.00911	0.661482	0.282878	0.186105	0.578135	0.222022	0.165494	1.74144	0.997154	1.43858	1.2211	0.030632	0.224819	7.42797	0.0118029
F027617	Male	45	1.11727	1.32428	0.6732	0.050064	0.028124	0.001162	0.023256	0.810087	0.947811	0.028394	0.0046442	0.608604	0.028265	0.122832	0.0522	0.0464343	0.072036	0.035347	0.03077	0.019481	0.812365	0.80519	2.92745	1.57536	0.78328	0.441211	0.559462	0.066045	0.217234	0.847175	0.081901	3.35096	1.23613	0.06684	0.418796	4.34391	0.00201653
F027683	Female	50	0.919078	1.23045	0.779661	0.135758	0.068244	0.00335	0.01869	0.972057	1.17034	0.026187	0.0513588	0.232336	0.01746	0.074411	0.044831	0.135029	0.061867	0.02976	0.020156	0.016662	0.951901	0.632991	0.497784	0.163653	0.140476	0.088348	2.41277	0.681947	0.513107	0.233823	1.01081	1.58432	0.458579	0.120091	0.910509	1.61289	0.00272939
F027803	Male	37	0.886491	1.09342	3.67217	0.109246	0.088083	0.006535	0.047768	2.11188	2.11648	0.070633	0.037581	0.285459	0.038848	0.197704	0.148117	0.0506917	0.204402	0.050329	0.015842	0.082265	0.219863	1.01916	0.776697	0.530946	1.50689	0.225289	0.080934	1.19046	0.08708	0.673011	0.094216	1.05038	0.97176	0.055709	0.708606	3.75132	0.0100341
F047320	Female	31	0.755875	1.16137	1.43628	0.084966	0.064948	0.004376	0.066986	2.93414	1.30052	0.069427	0.0143717	0.183633	0.100689	0.121418	0.233066	0.0456226	0.321631	0.212213	0.02704	0.130257	0.349636	1.11995	1.2902	0.483157	1.82314	0.330236	1.502	0.025517	0.699606	0.498355	0.690532	0.587755	0.596299	0.03684	0.40329	4.17461	0.00889096
F055527	Male	27	1.01284	1.19866	0.85032	0.038027	0.061287	0.004105	0.021016	0.961783	0.856533	0.025659	0.0449515	0.400355	0.025543	0.147899	0.239181	0.0584352	0.33007	0.129409	0.0208	0.133675	2.30697	1.35505	0.289359	0.49957	0.365443	0.274641	0.790116	7.62033	0.627531	0.781503	0.357608	0.800434	0.936157	0.02117	0.739077	5.89745	0.00727868
F056302	Female	27	1.08636	1.22011	2.3532	0.034773	0.025893	0.005452	0.012718	0.99621	0.665136	0.025299	0.00453506	0.735039	0.000213	0.397452	0.073635	0.115266	0.101616	0.048861	0.019192	0.026505	0.648697	2.18421	1.713	1.06194	0.762793	0.487209	0.926925	0.098392	0.254419	0.414957	0.148538	1.82553	1.47367	0.019604	0.95002	4.62701	0.00446351
F058077	Female	32	0.78533	1.12385	7.30752	0.079663	0.047607	0.014729	0.023275	1.50434	1.28567	0.030761	0.0296655	0.345314	0.024631	0.451565	0.051028	0.0428869	0.070418	0.035647	0.023732	0.022888	0.439267	0.609072	0.200523	0.153725	0.168604	0.078727	1.73692	0.461764	0.266685	0.448665	0.43239	1.61448	0.527977	0.039409	0.500792	3.55675	0.00641003
F068494	Female	24	0.633468	1.32838	1.11647	0.030397	0.035828	0.007728	0.02738	0.95717	0.844184	0.033048	0.00827759	0.329163	0.033872	0.392745	0.045935	0.491784	0.06339	0.015253	0.019724	0.018802	1.15383	1.64379	0.877123	0.544786	0.256543	0.052326	1.70254	0.261036	0.172159	0.207468	0.325767	2.68065	0.448634	0.076975	0.699776	5.34761	0.0194062
F068525	Male	38	1.07555	1.13354	6.25658	0.035707	0.055835	0.005176	0.021466	2.13756	0.87487	0.026208	0.014267	0.612527	0.02609	0.401711	0.085083	0.0811923	0.117415	0.048192	0.092482	0.026002	0.703231	2.07659	2.76162	0.909241	0.38883	0.255811	1.66775	4.76153	1.20885	0.338186	0.308543	2.79489	0.867692	0.088965	0.52915	5.46763	0.00786404
F069295	Male	36	1.15836	1.30963	0.679357	0.067573	0.035598	0.002243	0.021089	0.817012	0.637791	0.030389	0.0225932	0.35608	0.01839	0.146541	0.03407	0.120774	0.047017	0.129086	0.122638	0.015879	0.934275	2.21834	0.923863	0.442453	0.144564	0.093217	1.75534	1.97736	0.023108	0.426081	0.20887	1.97684	0.712154	0.0233	0.251298	2.7546	0.00547791
F078382	Male	39	1.01703	1.1038	1.47759	0.113316	0.026339	0.004682	0.023488	1.88675	1.19678	0.022924	0.00728206	0.475209	0.037521	0.147024	0.14755	0.164489	0.203619	0.023493	0.008148	0.033584	0.315709	1.11657	1.21609	0.41798	0.272327	0.19799	1.16271	0.106732	0.557775	0.90946	0.120421	0.77433	0.566139	0.020533	1.03222	2.14806	0.0102666
F100497	Female	44	0.80618	1	5.03243	0.066903	0.031828	0.010831	0.055548	1.34111	2.17497	0.094346	0.00652143	0.322534	0.026131	0.165161	0.400911	0.0867888	0.553257	0.047526	0.011994	0.091895	0.340438	1.30876	0.134196	0.186865	0.268133	0.146672	0.004774	0.289781	0.230743	0.796319	0.054646	0.616749	0.507024	0.026191	0.512947	3.90829	0.00247938
F100641	Female	41	0.633468	1.23553	3.42436	0.048409	0.041341	0.008613	0.129462	2.178	1.64404	0.111524	0.0252286	0.433265	0.229942	0.142836	0.085044	0.644205	0.117361	0.062542	0.039556	0.051142	0.23848	1.42786	2.86127	0.953916	0.467697	0.354668	2.34708	0.346987	1.02622	0.706702	0.733867	0.725482	0.672711	0.020364	0.597411	2.44799	0.00909235
F100667	Female	36	0.963788	1.4133	2.49267	0.113279	0.049916	0.011418	0.031794	1.49837	0.905559	0.026379	0.0240845	0.334877	0.058046	0.262641	0.11693	0.12279	0.161364	0.012149	0.005102	0.04651	0.749788	1.52373	0.528082	0.3454	0.278864	0.069966	0.221656	0.497123	0.153202	0.225621	0.34784	2.63217	0.389727	0.120553	1.3063	2.8156	0.0184554
F100879	Male	38	0.832509	1.26007	8.81816	0.088599	0.050103	0.012624	0.104228	1.55201	1.50722	0.17203	0.0324161	0.383768	0.056826	0.541122	0.080509	0.0385982	0.111103	0.086242	0.016384	0.027838	0.122171	0.66931	0.491774	0.348992	0.824294	0.243579	0.003434	0.033884	0.788847	0.293338	0.372441	2.99083	1.34982	0.113117	0.442945	1.31465	0.00261864
F102269	Female	25	1.11727	1.39094	9.29513	0.138672	0.063193	0.006429	0.174414	1.957	1.85523	0.194731	0.0427445	0.472414	0.0885	0.404778	0.079238	0.201527	0.109348	0.070695	0.030852	0.035541	1.08418	1.44244	0.204471	0.210875	0.239588	0.177996	0.239027	0.042459	1.13742	0.742946	0.520137	3.46736	1.11422	0.079733	1.51659	3.81215	0.006466
F102293	Male	31	1.57864	1.74273	5.48174	0.112273	0.071431	0.010374	0.228519	1.0397	2.07251	0.248512	0.0368449	0.130592	0.131459	0.176395	0.04413	0.173528	0.0609	0.070309	0.110728	0.03214	0.148123	0.873103	1.15422	0.426566	0.522918	0.208813	1.27221	0.155429	0.56851	0.252727	0.350422	3.81028	0.444031	0.154697	0.720749	4.78836	0.0238647
F103230	Female	25	1.38382	1.26482	1.10168	0.049791	0.040746	0.00406	0.025378	1.06099	1.01344	0.035087	0.00245618	0.279296	0.024444	0.122161	0.099994	0.0496572	0.137992	0.104141	0.044894	0.031842	1.00388	0.374374	0.503207	0.165436	0.142006	0.08931	0.559462	0.049253	0.053904	0.873648	1.14481	1.92993	0.778412	0.034329	0.389741	3.55496	0.0280473
F105777	Male	36	0.991226	1.13033	1.12247	0.146784	0.025864	0.003704	0.031998	1.39982	1.41778	0.047315	0.0313472	0.338111	0.026023	0.088226	0.130111	0.546426	0.179553	0.059854	0.045308	0.058524	0.463588	1.49585	0.933928	0.447273	0.146139	0.094232	0.866072	0.923778	0.277432	0.717425	0.349919	0.707131	0.891063	0.169767	0.896314	4.39347	0.00817287
F106691	Female	38	0.819544	1.2833	5.59039	0.070761	0.03114	0.012032	0.061707	1.4898	2.41612	0.104806	0.00724448	0.177966	0.029029	0.10714	0.445361	0.179671	0.614598	0.052795	0.013324	0.102083	0.526192	1.61672	0.149075	0.207583	0.297861	0.162934	0.485074	0.167937	1.05034	0.655936	0.337122	0.68513	0.533525	0.029095	0.708809	2.85257	0.00764506
F106942	Male	36	0.929419	1.23553	4.11387	0.147128	0.045199	0.018807	0.146563	0.637271	2.03717	0.182742	0.0388115	0.424453	0.029661	0.149155	0.112846	0.653273	0.155728	0.063341	0.01734	0.052983	0.271244	1.65693	0.524655	0.228144	0.150581	0.087025	0.102425	0.450676	0.165607	0.398088	1.03382	0.74287	0.973541	0.034411	0.602701	1.67485	0.0127363
F107963	Male	37	1.11727	1.26717	5.88981	0.119119	0.05175	0.01549	0.049785	0.72392	1.76588	0.086562	0.0230421	0.374199	0.020292	0.295294	0.156138	0.0969774	0.21547	0.068761	0.019632	0.040065	0.358234	1.78559	0.894315	0.412957	0.321882	0.233446	0.002973	0.388656	0.059426	0.337338	0.806985	0.817842	0.838105	0.022662	0.595708	2.12707	0.00827974
F108170	Male	37	0.740363	1.07918	7.80672	0.025617	0.026513	0.017641	0.162794	0.724332	3.1777	0.180241	0.047347	0.221439	0.22674	0.008945	0.589696	0.719832	0.813781	0.101637	0.04661	0.135253	0.45086	1.94808	0.466313	0.176994	0.0349505	0.010515	0.729261	1.11022	0.656566	0.400735	2.62686	0.390555	0.383235	0.028474	0.386572	6.42092	0.00940363
F110539	Female	35	0.863323	1.29447	3.27735	0.01708	0.074066	0.002303	0.104335	4.05891	0.351145	0.185772	0.036466	0.698707	0.035721	0.017178	0.092466	0.725859	0.127603	0.076278	0.084148	0.028258	0.318955	2.11447	0.0717918	0.111599	0.150468	0.06599	1.138	0.518081	0.16775	0.335311	2.40521	0.741661	0.619927	0.066713	0.448691	1.20643	0.00741396
F111047	Female	35	0.919078	1.11727	4.70993	0.045166	0.035114	0.008062	0.188123	0.748638	0.669575	0.214737	0.010375	0.279099	0.08446	0.033699	0.062747	0.107753	0.086591	0.121367	0.05146	0.021424	0.91683	1.62489	0.257058	0.151683	0.143173	0.042549	0.26528	0.351963	0.096747	0.254015	0.161885	2.93095	0.275072	0.110846	0.600327	1.28174	0.00617477
F112547	Female	23	1.39445	1.44248	8.04419	0.028596	0.041214	0.004009	0.132814	1.12419	2.34347	0.148703	0.0128295	0.395617	0.066413	0.020542	0.025432	0.799813	0.035096	0.141009	0.116794	0.017571	0.262574	1.77276	0.59978	0.529889	0.680761	0.215922	0.039163	0.421443	1.27496	0.511949	0.043454	1.56126	0.692527	0.021287	0.497236	1.46775	0.00596501
F116678	Male	32	1.45332	1.33041	4.12215	0.032037	0.058717	0.004552	0.076833	1.55764	2.92274	0.075755	0.0124373	0.847485	0.121541	0.03392	0.155534	0.63118	0.214637	0.062695	0.008796	0.035401	0.53912	1.95139	0.236205	0.08147	0.0431833	0.020652	0.213027	0.221072	0.657707	0.359953	0.495364	0.533016	0.991252	0.028683	0.56623	2.39508	0.00847981
F118678	Female	34	0.544068	1.07188	3.91807	0.040126	0.029128	0.004483	0.024063	1.33691	0.685374	0.019965	0.00402837	0.643435	0.043932	0.143019	0.364109	0.172285	0.502471	0.065737	0.012948	0.083459	0.13862	2.57696	2.0022	0.481702	0.534699	0.173036	0.803648	0.422445	0.061416	0.662012	0.753875	0.436616	0.53857	0.026055	0.624447	4.3512	0.00566016
F118775	Female	31	0.977724	1.18469	4.60323	0.036437	0.042844	0.001742	0.146691	1.69559	0.522105	0.251164	0.0100778	0.218646	0.065858	0.100386	0.125572	0.0581162	0.173289	0.057737	0.016852	0.058958	0.055816	0.438148	0.202389	0.101167	0.190041	0.018704	1.98155	0.029911	0.953594	0.488482	0.048124	2.55513	0.604776	0.028422	0.324388	1.92948	0.00992428
F118872	Male	28	1.21748	1.27875	6.67576	0.070618	0.028537	0.006097	0.153133	1.09267	5.24418	0.273681	0.0425704	0.198895	0.050832	0.115211	0.145117	0.303244	0.200262	0.090212	0.053352	0.070958	0.621336	1.55116	0.921285	0.311029	0.118516	0.089569	4.47508	0.123535	0.19247	0.450802	0.71032	1.41443	0.487638	0.021676	0.584769	4.4434	0.0162285
F183242	Male	23	1.10721	1.30103	3.77027	0.113612	0.032499	0.005165	0.121362	2.61925	1.63768	0.220492	0.0115668	0.273219	0.034682	0.240729	0.129147	0.109966	0.178223	0.04882	0.043628	0.041125	0.441802	1.00267	2.67961	1.26958	0.371908	0.20314	0.996243	0.860706	0.083934	0.446566	0.06076	2.50977	0.993391	0.015672	0.116914	6.02679	0.00379835
F184603	Male	31	0.973128	1.30963	5.75278	0.036465	0.030589	0.023711	0.041332	1.02468	1.01039	0.038766	0.0222391	0.334104	0.068483	0.102972	0.599901	0.0465595	0.827863	0.124535	0.015468	0.137506	1.4497	0.410195	0.558299	0.325025	0.715198	0.155269	0.578512	0.016491	1.55462	0.146246	0.638604	2.21759	0.29335	0.068105	0.419059	4.03334	0.0111509
G027511	Male	43	1.26717	1.36549	8.2633	0.070672	0.034673	0.005405	0.116075	1.49312	1.96244	0.114446	0.0323935	0.692829	0.183617	0.118178	0.086372	0.0782824	0.119194	0.051628	0.034624	0.05194	0.685493	1.87865	1.75082	0.608009	0.25914	0.136438	0.745923	0.458942	0.156038	0.432542	0.359805	2.74662	0.469335	2.0526	1.0426	3.52787	0.00549416
G035661	Female	46	1.08636	1.38202	1.00626	0.03872	0.006426	0.002708	0.022251	1.16609	1.15444	0.029269	0.0288585	0.256623	0.023763	0.105185	0.073467	0.259106	0.101384	0.044088	0.020196	0.035118	0.16128	1.30683	0.351804	0.155215	0.39533	0.101019	0.434451	0.10171	0.096184	0.899935	0.177921	0.539659	0.405564	0.034414	0.702579	1.6756	0.00174763
G053390	Female	27	0.838849	1.12385	1.3113	0.071447	0.004228	0.003481	0.033797	1.25698	1.86686	0.044667	0.00536259	0.238354	0.035766	0.063614	0.252324	0.0939599	0.348207	0.119694	0.065412	0.076818	0.113656	0.856732	0.401007	0.189461	0.449289	0.078164	1.78449	0.708644	0.100031	1.02512	0.067153	0.984921	0.412985	0.150477	0.140468	5.71785	0.00313432
G060186	Male	29	0.556302	1.27416	1.51825	0.024949	0.007001	0.005983	0.032587	2.06102	1.30131	0.045054	0.023435	0.484777	0.031388	0.083202	0.165117	0.0668881	0.227862	0.152955	0.06478	0.052579	0.738913	1.6052	0.220723	0.153311	0.478611	0.100913	1.64584	0.37786	0.39187	2.2782	0.965047	1.09096	1.13133	0.020414	1.25265	0.938585	0.010064
G061149	Male	38	0.579784	1.29885	3.55821	0.086679	0.010965	0.009569	0.105165	5.22673	1.3355	0.090595	0.0355535	0.294857	0.186789	0.110248	0.091227	0.152449	0.125893	0.069233	0.043036	0.054859	0.303001	0.837689	2.17398	1.07365	0.459137	0.302066	0.867568	0.603797	0.057527	2.10393	0.174073	2.03128	2.03217	0.155083	1.08725	2.34452	0.00547434
G069351	Female	23	0.924279	1.15534	5.27192	0.025199	0.022699	0.017072	0.040121	0.974208	1.42308	0.069759	0.00951513	0.286878	0.016353	0.144	0.166158	0.235857	0.229298	0.075614	0.021188	0.042637	0.250388	1.68815	0.694924	0.304468	0.676359	0.147131	0.143669	0.05157	0.195492	1.59195	0.110468	1.68596	2.00962	0.018369	1.26228	4.95559	0.00245283
G080344	Male	31	0.924279	1.32015	6.44541	0.047625	0.00688	0.003283	0.018754	0.957213	0.796003	0.027383	0.0785696	0.391118	0.015796	0.381135	0.134932	0.0474776	0.186206	0.032122	0.013444	0.074942	0.935531	0.916058	1.33355	0.45905	0.689023	0.133769	0.083826	0.039409	0.133976	1.49292	0.259131	1.73139	0.953247	0.043702	0.558586	5.60059	0.00451811
G100626	Female	27	1.09342	1.26717	1.00458	0.047951	0.03563	0.00747	0.102159	1.57471	1.80258	0.171572	0.00654735	0.36711	0.051085	0.191386	0.222014	0.146468	0.306379	0.011796	0.019306	0.12408	0.170865	1.30997	0.567276	0.235438	0.435591	0.063306	0.16267	0.464742	0.191287	0.697302	0.148703	1.89551	0.779195	0.030384	1.6308	4.71124	0.0179552
G101011	Male	47	1.23805	1.3483	6.80419	0.044051	0.063467	0.003753	0.019258	1.08865	2.12222	0.025332	0.111735	0.266766	0.020566	0.011987	0.096757	0.0578265	0.133524	0.068967	0.016756	0.033456	0.649716	1.04712	0.248534	0.172628	0.538916	0.113628	0.831425	0.418964	0.219113	0.636342	0.779128	3.91926	0.697122	0.038495	0.904912	5.6427	0.0038432
G101029	Male	31	1.08279	1.42975	8.21645	0.031559	0.031225	0.011362	0.096297	1.60485	2.75148	0.082955	0.0291499	0.25794	0.171037	0.027378	0.129952	0.0596033	0.179334	0.086036	0.099472	0.050134	0.330449	0.189884	0.623729	0.436415	0.151308	0.042551	0.728772	0.659613	0.103218	0.253482	0.830212	2.15842	0.460891	0.074021	0.813959	6.21547	0.00458273
G101312	Male	49	0.792392	1.31597	1.20788	0.03069	0.044058	0.004917	0.228997	1.82544	4.52188	0.27042	0.0159198	0.162064	0.292616	0.017687	0.042901	0.132488	0.059204	0.08291	0.113244	0.031244	0.305196	2.29613	2.00746	0.691033	1.03722	0.201369	0.684908	1.00599	0.342549	0.143816	1.30174	2.32987	0.310377	0.104521	0.540276	4.31996	0.00766348
G101663	Male	33	1.31806	1.38561	1.23643	0.035427	0.044841	0.008701	0.13113	2.18344	2.13775	0.104792	0.00649547	0.22572	0.245649	0.016598	0.018299	0.242011	0.025253	0.051794	0.008054	0.015582	0.759961	1.22583	0.247094	0.174002	0.318663	0.141774	1.06027	0.15896	0.143157	0.274686	0.054947	0.888372	0.5502	0.072952	1.0343	3.3432	0.00766422
G102074	Male	26	0.977724	1.15534	1.33755	0.048583	0.049226	0.00364	0.03212	0.950587	2.20001	0.040304	0.0156357	0.335271	0.037341	0.035652	0.076431	0.183492	0.105475	0.083089	0.043196	0.028524	0.588031	1.24499	1.73117	0.682083	0.331976	0.197974	0.120697	0.359681	0.185181	0.374085	0.133771	1.06017	0.513347	0.085022	0.677891	2.80452	0.0105548
G102163	Female	24	1.61909	1.36922	9.398	0.023089	0.032247	0.00655	0.032317	3.60451	1.64663	0.031541	0.0217798	0.425783	0.051625	0.031111	0.156332	0.203088	0.215738	0.060746	0.052118	0.049781	0.119834	1.02183	0.541349	0.43685	1.96611	0.433027	0.213497	0.188781	0.05879	0.439674	0.264566	4.1469	0.424899	0.082422	0.599893	3.09712	0.00928249
G102294	Female	31	1.20683	1.25285	1.68226	0.040416	0.022307	0.00677	0.028191	2.43886	0.802941	0.023389	0.00499089	0.003012	0.051468	0.194637	0.093822	0.134215	0.129474	0.008088	0.00433	0.037318	1.11757	1.64348	0.581153	0.440506	0.37122	0.179798	0.098461	2.02894	0.254549	2.11669	0.047795	0.73432	2.52581	0.027917	0.265789	4.16611	0.00314831
G102600	Female	34	2.26055	1.68664	4.71661	0.050867	0.012975	0.004534	0.251977	1.73354	1.41556	0.31628	0.00242431	0.154718	0.046074	0.108578	0.065364	0.103653	0.090203	0.036011	0.021172	0.023528	0.927114	0.441103	0.704993	0.437875	0.206198	0.042058	0.071247	1.73083	0.807491	0.927603	0.221768	2.91902	0.992013	0.03759	0.223662	7.79005	0.00268647
G102901	Female	39	1.1271	1.18184	4.37449	0.033688	0.017576	0.005169	0.157527	0.895224	0.870346	0.19454	0.0324693	0.080888	0.036259	0.098794	0.057233	0.111633	0.078981	0.051048	0.02176	0.023426	0.108871	0.39383	0.63238	0.277066	0.615487	0.133889	0.69741	5.75569	0.317686	0.904607	0.232643	2.2853	0.915709	0.043998	0.548657	4.55012	0.00840596
G103980	Female	35	0.963788	1.15229	3.35308	0.0809	0.016139	0.00207	0.101765	2.33897	0.342497	0.181197	0.0123138	0.109931	0.034841	0.114576	0.112474	0.809319	0.155214	0.073888	0.108248	0.034373	0.196286	0.726918	0.79179	0.590765	0.319075	0.195684	0.852095	0.547918	0.064341	1.29233	0.836497	1.79374	1.15351	0.042774	0.827876	3.97989	0.00671751
G105710	Male	38	0.78533	1.12385	4.81876	0.12737	0.01611	0.007247	0.18349	1.52316	0.653084	0.314173	0.00399797	0.380939	0.08238	0.387201	0.086655	0.242858	0.119584	0.114762	0.066198	0.029587	0.401927	0.89907	0.211419	0.113564	0.284046	0.055855	1.92383	0.169193	0.279141	1.497	0.129097	3.2167	2.41703	0.020686	0.546958	6.02023	0.00658563
G107045	Female	26	0.812913	1.21219	3.81466	0.028216	0.017068	0.003815	0.129543	2.04504	2.28575	0.217561	0.0151403	0.220406	0.064778	0.364555	0.035122	0.303616	0.048469	0.140462	0.150248	0.024266	0.106259	0.831152	0.0582813	0.077524	0.427719	0.090105	1.49762	0.784505	0.529021	1.16878	0.386414	2.68638	1.4757	0.098838	1.34126	4.08851	0.00391044
G107443	Male	24	1.38382	1.63043	0.770457	0.033476	0.096747	0.001939	0.01946	1.92075	0.78867	0.025597	0.00841784	0.499408	0.020782	0.372878	0.046946	0.190493	0.064786	0.03121	0.013568	0.022441	0.123235	1.09536	0.159403	0.110718	0.345645	0.072878	2.23509	0.647443	0.154376	0.392364	0.056399	3.09855	0.780399	0.072246	0.219179	4.52894	0.00592953
G112459	Male	37	0.414973	1.18184	0.913897	0.067741	0.08871	0.003927	0.021908	1.13942	1.37184	0.030696	0.0602014	0.359657	0.020466	0.165573	0.05255	1.50884	0.072519	0.034883	0.023626	0.019531	0.734654	14.9481	0.583488	0.191829	0.164662	0.103559	0.004774	1.99206	0.046287	0.20077	0.074808	1.85709	0.674403	0.140767	1.74761	3.69992	0.00249523
G114904	Female	34	0.612784	0.924279	0.796324	0.126014	0.035598	0.00263	0.024719	0.957679	0.747601	0.035621	0.0264831	0.567663	0.021556	0.345348	0.039936	0.102967	0.055112	0.151311	0.143752	0.018613	0.422983	1.2151	1.08293	0.518631	0.169454	0.109266	2.41277	0.690247	0.134451	0.36585	0.250191	2.3172	0.712154	0.027312	0.479556	5.73717	0.00861693
G116784	Male	28	0.491362	1.16732	1.00753	0.078868	0.061043	0.003697	0.023491	1.75953	0.875721	0.029476	0.00492119	0.344853	0.027308	0.112703	0.11856	0.151675	0.163613	0.084415	0.05793	0.057972	1.29436	0.626699	4.68396	1.6804	0.835507	0.470629	1.502	0.799579	0.269902	0.0495235	0.453023	1.05371	0.443881	0.11942	0.779271	6.2888	0.0129566
G181780	Male	36	1.40312	1.48714	2.72439	0.035298	0.041341	0.006853	0.102998	1.7328	2.94296	0.088728	0.0200716	0.433265	0.182939	0.137283	0.06766	0.850807	0.093371	0.049758	0.03147	0.040688	0.052619	0.764182	1.5176	0.758925	0.372095	0.28217	0.790116	0.606841	0.48137	0.181457	2.0871	0.577185	0.639296	0.016201	0.899724	4.40054	0.00837257
H002529	Female	54	0.863323	1.18469	6.21482	0.032278	0.052893	0.016345	0.052532	0.763867	1.86332	0.091339	0.0243136	0.411663	0.021411	0.368924	0.164754	0.155057	0.22736	0.072556	0.020714	0.042276	0.06003	0.849548	0.943665	0.435745	0.339644	0.246327	0.926925	0.610931	0.129978	0.907893	0.666703	0.862971	0.838105	0.023913	0.449682	6.65654	0.0065175
H059252	Female	57	1.26007	1.48001	3.46659	0.074685	0.030426	0.020054	0.18506	0.823403	8.12773	0.204893	0.0538229	0.234804	0.257753	0.419153	0.670351	0.253562	0.925085	0.115538	0.052986	0.153752	0.285273	1.28434	0.530093	0.201203	0.0397308	0.011953	1.73692	0.19307	0.456521	0.359505	0.545765	0.443973	0.383235	0.032369	0.860865	1.2414	0.00680315
H065043	Male	28	0.919078	1.41996	1.98314	0.064731	0.049916	0.009084	0.025295	1.19209	1.35545	0.020987	0.0191614	0.216329	0.046181	0.373847	0.093028	0.19225	0.128379	0.009665	0.004058	0.037003	0.142574	1.3692	0.420136	0.274796	0.221861	0.055664	0.597821	0.436861	0.312647	0.0579321	0.243488	2.09413	0.389727	0.095911	0.564221	1.9985	0.00561269
H069831	Female	35	1.18752	1.21219	0.771393	0.019391	0.008517	0.002151	0.027574	0.905969	1.52412	0.010552	0.0197504	0.213342	0.069569	0.016792	0.058898	0.25445	0.081279	0.035345	0.015704	0.028154	0.653223	0.941982	0.26388	0.116423	0.296528	0.075772	1.41373	0.205499	0.133906	0.421414	0.132157	0.194177	0.387066	0.024506	0.463527	3.69656	0.010149
H071274	Male	28	1.26717	1.42651	1.00523	0.031622	0.005603	0.002766	0.053086	0.97658	1.43112	0.015881	0.00367009	0.306743	0.140854	0.018029	0.202285	0.318107	0.279153	0.095958	0.050864	0.061584	0.301009	0.870822	0.300786	0.142111	0.337002	0.058629	1.21494	0.952845	0.735087	1.44011	0.247975	0.323196	0.394148	0.107154	1.13667	2.17038	0.00473844
H086492	Male	33	0.653213	1.08279	0.568562	0.029373	0.004806	0.002289	0.031878	2.40488	0.939688	0.02184	0.00193283	0.336913	0.06539	0.057262	0.099623	0.171418	0.13748	0.135434	0.10525	0.037733	0.255068	1.63302	0.112535	0.069543	0.0950116	0.067838	0.00394	0.564467	0.025276	0.600048	0.048799	0.205639	0.311755	0.032502	1.35735	3.10094	0.00761639
H088434	Male	27	1.06446	1.44248	0.790065	0.032438	0.007972	0.001512	0.027266	1.56609	0.973845	0.016822	0.0264308	0.208004	0.058828	0.043424	0.076764	0.0676771	0.105934	0.046963	0.041746	0.028648	1.23492	1.2255	0.0605324	0.080518	0.444239	0.093585	0.274149	0.508866	0.038196	0.473458	0.556664	0.24813	0.336074	0.160735	0.753175	2.45733	0.0107662
H100732	Female	44	1.13354	1.38382	0.947836	0.039175	0.048041	0.006913	0.080336	1.69637	1.63878	0.109078	0.00444542	0.308017	0.080487	0.146147	0.01467	0.0416887	0.020245	0.041523	0.006262	0.012492	0.468509	0.139764	0.185339	0.130515	0.239022	0.106341	3.11065	1.16618	0.122362	0.128627	0.470583	0.694441	0.392616	0.051948	0.656323	6.2224	0.0051387
H100766	Male	40	1.35218	1.34044	0.744703	0.039242	0.058687	0.011926	0.074589	3.61799	3.17703	0.13131	0.010991	0.418756	0.027875	0.155536	0.02832	0.117027	0.039082	0.065413	0.132714	0.019567	0.237416	0.41432	0.262607	0.453382	0.331656	0.249249	3.04708	0.01107	0.418391	0.273891	0.126287	0.139866	0.505344	0.038896	0.415963	1.99764	0.00394957
H101622	Female	41	0.880814	1.07555	1.73409	0.07345	0.017368	0.006088	0.031396	1.74259	1.30866	0.023765	0.017235	0.411779	0.060882	0.307927	0.216983	0.233241	0.299436	0.030736	0.010156	0.049387	0.895041	1.37089	0.640405	0.485418	0.409068	0.19813	0.300881	1.09374	0.197535	2.64917	0.858265	0.31252	1.68596	0.022668	0.607608	2.47242	0.00438784
H101761	Male	31	1.31387	1.5563	5.90604	0.028954	0.015617	0.017194	0.024628	1.90398	1.99551	0.013887	0.0157111	0.389405	0.055176	0.026298	0.507962	0.0697566	0.700988	0.062136	0.01495	0.116433	0.639766	0.22223	0.776871	0.482519	0.227221	0.046346	0.050399	0.801154	0.241092	2.98726	0.422846	0.963786	2.40603	0.135571	0.677473	5.22525	0.00624628
H102180	Female	41	1.4624	1.54033	2.7277	0.029678	0.011747	0.00928	0.082257	4.06078	2.30352	0.088471	0.0243324	0.402361	0.118627	0.03749	0.073136	0.158914	0.100927	0.055503	0.033464	0.04398	0.184122	0.656611	1.63065	0.805318	0.344388	0.226573	0.112226	0.634591	0.186387	2.95564	0.196286	0.579491	1.93948	0.110434	0.844993	5.80583	0.00489198
H102342	Male	28	0.924279	1.22789	2.48448	0.025933	0.018317	0.012423	0.078871	0.748985	2.42343	0.021838	0.336894	0.47549	0.21201	0.056622	0.240836	0.0436785	0.332354	0.10547	0.03727	0.111155	0.210113	0.146435	1.23055	0.603419	0.292304	0.123752	0.043679	0.925544	0.130945	1.13202	0.197148	0.629629	2.68199	0.037141	0.711675	4.47142	0.0112508
H102376	Female	24	0.982271	1.0569	4.34616	0.042052	0.017492	0.026874	0.028846	0.931104	1.68253	0.015136	0.012106	0.374338	0.066387	0.02699	0.10958	0.122612	0.151221	0.069581	0.01872	0.05145	0.289099	0.434096	0.415493	0.290715	0.100793	0.028345	1.83171	0.005799	0.524139	2.11209	0.07476	0.97543	1.5534	0.021713	0.451044	4.18075	0.00890582
H102538	Male	35	0.832509	1.37107	1.21886	0.038531	0.008539	0.003205	0.051985	1.67355	0.803007	0.033628	0.0059227	0.390046	0.109735	0.110528	0.19374	0.0538447	0.267361	0.040109	0.02295	0.108278	0.841999	0.474379	0.1646	0.11591	0.212275	0.094442	0.902381	0.016071	0.515492	2.58103	0.624004	0.204208	1.50646	0.052155	0.396212	5.90611	0.0114764
H102627	Female	34	0.880814	1.23553	2.86376	0.046646	0.025939	0.016727	0.043511	1.80358	1.63481	0.009016	0.0140986	0.875576	0.121688	0.128513	0.01217	0.117153	0.016794	0.029482	0.015098	0.151697	0.167616	2.15183	0.290105	0.500857	0.366384	0.275349	2.5501	1.97736	0.087758	0.565266	0.197723	0.473982	0.904582	0.030737	0.336098	4.96824	0.00806058
H102774	Female	25	1.233	1.21484	1.74693	0.02191	0.023899	0.008777	0.034213	2.50581	0.862559	0.03259	0.00456646	0.004538	0.055903	0.010163	0.085612	0.568062	0.118144	0.00809	0.00433	0.034053	0.581464	0.643316	0.724909	0.549471	0.463046	0.224274	1.20382	0.228886	0.926076	2.97355	0.14593	0.104768	2.41061	0.027921	0.049063	3.71622	0.00735505
H104740	Male	38	0.60206	1.26245	4.06616	0.050722	0.013901	0.005878	0.078593	1.78113	1.52066	0.029175	0.00221815	0.23311	0.199697	0.005928	0.059645	0.079515	0.08231	0.036018	0.021176	0.02147	1.91979	1.41944	0.879383	0.54619	0.257204	0.052461	2.68354	0.324183	0.849707	1.30311	0.8434	0.167089	1.17528	0.037596	0.504745	5.24988	0.00799559
H106910	Male	46	0.732394	1.07918	3.86486	0.051368	0.021463	0.005727	0.139068	0.955428	1.46592	0.017492	0.00380657	0.20097	0.406606	0.183091	0.069169	0.360999	0.095453	0.032174	0.032518	0.016334	0.673664	0.841507	1.84583	0.911584	0.389832	0.256471	1.03423	0.492503	0.142684	1.86001	0.423455	0.655535	1.59075	0.033848	0.538281	4.76042	0.00370559
H106986	Female	34	1.07555	1.23805	5.13053	0.040249	0.006348	0.009704	0.064823	0.75116	3.23021	0.031906	0.00581854	0.113877	0.152475	0.1	0.058946	0.101406	0.081345	0.054938	0.013906	0.020382	1.79032	1.81021	1.39292	0.683042	0.330875	0.140082	1.00083	0.339656	0.106389	0.812304	0.943225	0.196065	0.754379	0.03256	0.547314	5.77681	0.00394395
H107088	Female	51	1.11394	1.22531	7.37828	0.041459	0.015309	0.022134	0.12933	1.00095	1.52875	0.010355	0.00870596	0.246438	0.387356	0.462111	0.151618	0.182796	0.209233	0.07563	0.021192	0.038906	0.235278	1.24084	0.866823	0.379782	0.843666	0.183526	1.54933	0.109516	0.128222	1.40784	0.052874	0.65923	2.38088	0.018372	1.09174	5.56264	0.0120458
H114141	Female	46	0.78533	1.13033	1.6097	0.068953	0.00909	0.004189	0.068869	1.54571	1.36487	0.075065	0.0114018	0.383282	0.09777	0.140787	0.160333	0.297453	0.22126	0.043496	0.042296	0.034853	0.320731	1.74829	0.273143	0.146719	0.366973	0.072162	3.69332	0.572973	0.143705	2.10583	0.095195	0.189217	2.66366	0.027629	0.658852	4.36953	0.00553394
H115201	Male	48	1.3784	2.35468	3.25579	0.018193	0.006445	0.002653	0.0515	1.17071	1.81852	0.010878	0.071888	0.31686	0.143711	0.031951	0.123125	0.199585	0.169912	0.032129	0.013446	0.068384	0.557949	1.14764	1.66342	0.572603	0.859463	0.166858	0.815578	0.513847	0.626886	1.32027	0.259484	0.273718	1.12935	0.043709	0.185746	5.28891	0.00282003
J006669	Male	53	1.14613	1.36736	4.75508	0.016147	0.011607	0.004784	0.147484	2.12764	2.03254	0.028544	0.003714	0.096183	0.41562	0.02608	0.038013	0.656947	0.052458	0.03908	0.06081	0.013378	0.118738	0.743976	0.2987	0.131786	0.335656	0.08577	1.04633	0.223068	0.221197	0.853119	0.171333	0.308738	1.22688	0.054577	0.042187	5.16455	0.00748912
J011489	Male	42	0.919078	1.38739	3.78437	0.028569	0.008825	0.006667	0.077104	1.4173	1.3847	0.058244	0.0133381	0.265836	0.149705	0.038346	0.036684	1.58086	0.050624	0.048723	0.093982	0.026717	1.16631	1.13232	0.340477	0.160863	0.38147	0.066365	1.01944	1.58101	0.551715	1.29859	0.073961	0.209179	1.94075	0.040864	1.895	3.35883	0.0033982
J011536	Male	42	0.832509	1.1038	5.48822	0.013721	0.006164	0.007217	0.074321	1.70098	1.30161	0.016122	0.00559639	0.310024	0.206731	0.039927	0.015647	0.0412634	0.021593	0.019417	0.006684	0.013324	0.742027	0.279021	0.127384	0.078719	0.107549	0.07679	1.16052	0.110815	0.043138	0.921659	0.043951	0.056769	1.09367	0.066499	0.295909	5.91378	0.0153778
J011722	Female	41	1.4183	1.23045	6.81909	0.025938	0.012123	0.003681	0.125418	2.35742	2.2372	0.042043	0.0130566	0.214148	0.325715	0.054654	0.03548	0.107882	0.048962	0.141893	0.174858	0.024514	0.857703	1.27309	0.0491685	0.065403	0.360842	0.076017	0.768705	0.273909	0.327636	1.16907	0.726717	0.553242	1.82694	0.093173	0.52	1.7944	0.0149922
J012476	Male	47	0.556302	1.24551	4.6754	0.017294	0.043161	0.003715	0.233483	1.46803	1.92425	0.000186	0.0103246	0.569148	0.728176	0.020991	0.038373	0.0714963	0.052955	0.054236	0.014788	0.018748	0.423215	0.286979	1.24184	0.472562	0.939079	0.158247	0.939204	0.013196	0.711992	0.941688	2.08012	0.228619	1.60915	0.030859	0.376646	4.1735	0.00568153
J013015	Male	35	1.13354	1.29885	0.959785	0.045731	0.077251	0.002755	0.081259	1.85111	1.10365	0.014096	0.0119907	0.226225	0.231538	0.04118	0.128649	0.287996	0.177535	0.079696	0.125648	0.052505	0.157615	1.45795	0.220015	0.216534	0.852201	0.195474	0.271526	0.524779	0.274031	0.211541	0.09007	0.255608	0.813662	0.091681	0.30431	6.06466	0.00508489
J040700	Male	31	1.17609	1.32634	0.754092	0.032476	0.068715	0.001735	0.136325	2.21414	1.02215	0.013318	0.00725933	0.295613	0.404558	0.188756	0.047425	0.265954	0.065446	0.031527	0.01579	0.022669	0.367588	1.23388	0.134479	0.093407	0.291601	0.061483	0.100779	1.85378	0.050315	0.39246	0.36871	0.245082	0.527317	0.059203	1.45458	5.82296	0.00888816
J052494	Female	41	0.69897	1.14922	0.982687	0.040874	0.046649	0.002231	0.056075	4.72227	1.42509	0.020045	0.00191328	0.437945	0.143685	0.105297	0.16288	0.0520368	0.224774	0.086074	0.051142	0.049587	0.351325	4.38049	2.17166	1.17562	0.376219	0.178949	0.588008	0.623957	0.717555	0.591961	0.152325	0.407924	0.784164	0.048324	1.01559	2.1169	0.00490588
J058282	Male	44	1.06819	1.17898	0.55581	0.052729	0.050731	0.001652	0.121861	0.870992	0.935725	0.027565	0.0439186	0.459938	0.337204	0.106371	0.080217	0.0384819	0.110699	0.120726	0.105826	0.030382	0.238153	0.341775	2.96432	1.06982	0.342359	0.162843	0.114107	0.85909	0.923049	0.298813	0.198319	0.259548	0.740964	0.058339	0.785867	3.45496	0.00567678
J062992	Male	31	1.0607	1.3032	0.772345	0.046348	0.025966	0.001091	0.416431	1.09461	0.969738	0.021009	0.00450456	0.591325	1.26649	0.368965	0.06181	0.290455	0.085298	0.041854	0.041976	0.023068	0.850682	1.07528	2.89493	1.55786	0.774581	0.43631	0.20184	0.180829	0.251729	0.644268	0.617731	0.309898	1.22836	0.064203	0.385906	5.62183	0.0122723
J069214	Male	45	1.52763	1.68124	4.63226	0.085962	0.063006	0.003144	0.113141	1.31346	1.19741	0.012978	0.0498145	0.212891	0.332753	0.152658	0.053085	0.0838811	0.073257	0.035238	0.027496	0.01973	0.087629	1.06755	0.492255	0.161835	0.138916	0.087367	0.259667	0.595297	0.342859	0.17782	0.139251	0.680744	0.455696	0.115353	0.964949	2.78496	0.00442574
J069361	Female	44	1.12385	1.48572	3.18536	0.073563	0.032865	0.002106	0.11512	0.958402	1.4356	0.013669	0.0219138	0.336015	0.337851	0.111207	0.040343	0.211501	0.055673	0.152851	0.1673	0.018802	0.649174	1.01135	0.913602	0.437539	0.142958	0.092182	0.692791	0.323862	0.219958	0.97209	0.089938	0.176186	0.707676	0.022381	1.22788	4.44155	0.00798957
J069450	Female	30	1.40312	1.38561	2.38573	0.038679	0.056358	0.00296	0.198237	1.76086	0.764375	0.017317	0.00407211	0.204128	0.591484	0.099337	0.119767	0.110993	0.165279	0.085274	0.06742	0.058562	0.346903	1.47063	2.63439	1.41766	0.704868	0.397042	0.520611	0.400053	0.316248	0.146678	0.924515	0.302728	0.44109	0.09786	0.816618	6.03492	0.00570573
J069785	Female	23	0.819544	1.27875	1.53342	0.038746	0.031081	0.00343	0.150012	1.12038	2.05347	0.016356	0.00214455	0.246671	0.442524	0.366333	0.09947	0.113419	0.137268	0.107669	0.046416	0.031674	1.01832	1.99592	0.447952	0.14727	0.126413	0.079504	1.47123	0.145798	0.080067	0.806594	0.679673	0.263299	0.525975	0.029683	0.766611	3.13044	0.0072203
J069890	Male	39	1.38917	1.35603	3.07362	0.084875	0.024406	0.00313	0.055875	1.47818	1.3058	0.017822	0.02737	0.319059	0.146528	0.383468	0.129428	0.0764632	0.178611	0.061881	0.046842	0.058217	0.305302	0.499936	0.831378	0.39816	0.130092	0.083885	0.92482	0.387697	0.347442	0.662361	0.054219	0.425568	0.846622	0.146794	0.838615	2.44115	0.0130231
J088435	Male	33	1.68395	1.79449	5.61991	0.147084	0.072011	0.013087	0.027445	0.764443	1.6264	0.013897	0.0201187	0.536139	0.06395	0.14097	0.155317	0.067659	0.214338	0.071091	0.020296	0.039855	0.655305	1.73046	0.796115	0.367612	0.286538	0.207812	0.666798	0.217935	0.169016	0.440584	0.224852	0.884742	1.17108	0.023795	0.559664	3.59113	0.007283
J088532	Male	32	0.70757	1.18752	1.14554	0.119084	0.047218	0.00229	0.035866	1.57198	1.58913	0.053034	0.0106315	0.300433	0.029168	0.27909	0.045969	0.708994	0.063437	0.094337	0.122872	0.021424	0.347783	0.636807	0.954866	0.476916	0.256168	0.161802	0.026441	0.505692	0.284588	0.422002	0.086335	1.57803	0.808529	0.022931	0.951606	4.59854	0.00547927
J089422	Male	31	1.14613	1.30535	4.22516	0.080272	0.041424	0.016057	0.102283	0.824024	3.15303	0.167293	0.0445366	0.317269	0.058144	0.110552	0.631959	0.14413	0.872104	0.113205	0.051916	0.144946	0.248105	1.58732	0.474416	0.18007	0.0355578	0.010698	0.771731	0.797699	0.18543	0.523385	0.396607	0.178195	0.53549	0.032209	0.862613	4.94807	0.00086254
J100296	Female	26	0.653213	1.05308	1.32392	0.069167	0.063539	0.005131	0.071638	2.02921	0.738347	0.100743	0.00814936	0.301531	0.066352	0.280689	0.164246	0.125131	0.226659	0.054938	0.040506	0.035704	0.398658	0.813107	0.706603	0.695086	0.22098	0.106329	0.60782	0.189599	0.142049	0.341802	0.158542	0.253945	0.475242	0.073192	0.615052	2.72196	0.00314153
J100979	Male	35	0.897627	1.32015	5.75985	0.063319	0.043332	0.011363	0.113042	1.57319	2.48936	0.019881	0.00960847	0.281531	0.321679	0.426983	0.443022	0.050721	0.611371	0.054583	0.013776	0.101547	0.445531	1.07026	0.140779	0.196032	0.281286	0.153867	2.26085	0.465635	0.466517	0.893023	1.58675	0.137971	0.708459	0.003055	0.822799	2.46464	0.00929363
J102149	Male	28	1.23805	1.28103	2.66018	0.103973	0.056284	0.006133	0.146123	1.7341	2.8736	0.118736	0.0252291	0.378185	0.270674	0.215987	0.063786	0.093347	0.088024	0.048753	0.030836	0.038358	0.485565	1.68408	1.3582	0.679213	0.333013	0.252533	0.272594	1.47085	0.063489	0.792523	0.069698	0.777725	0.893282	0.016121	1.19115	3.97328	0.0143449
J102814	Male	32	1.13033	1.3483	2.42298	0.046925	0.066193	0.00821	0.122368	0.996395	3.02318	0.037057	0.0227351	0.51737	0.323979	0.126801	0.246712	0.233011	0.340463	0.099139	0.035694	0.113867	0.512487	1.89023	0.402103	0.399669	0.388028	0.175634	0.031685	0.592526	1.31063	0.143933	0.154085	0.106841	0.969935	0.051423	0.735566	2.02996	0.00474554
J102898	Female	45	0.832509	1.12385	4.23857	0.061808	0.062895	0.016409	0.060902	0.783368	2.09892	0.025684	0.0514763	0.573526	0.149948	0.135247	0.112254	0.0990462	0.15491	0.065486	0.017928	0.052705	0.364169	0.628713	0.495459	0.215448	0.142201	0.082182	0.166071	0.399206	0.820923	0.541976	0.684841	0.16552	1.36032	0.03613	0.970532	4.37284	0.00482344
J102961	Female	25	1.03342	1.21748	4.29425	0.04611	0.060142	0.007243	0.151061	2.30993	1.22405	0.203402	0.0228769	0.560507	0.154005	0.125074	0.070857	0.0446378	0.097782	0.037999	0.029864	0.016732	1.19594	0.774038	0.917039	0.638181	5.72248	0.961225	0.565755	0.040661	0.412237	0.361467	0.760595	0.076228	1.4279	0.033946	0.380868	1.82514	0.0112405
J104610	Female	41	0.50515	0.934498	5.70053	0.100617	0.042768	0.012274	0.045671	1.43846	2.69724	0.037101	0.0324167	0.325125	0.084615	0.197166	0.060384	0.122615	0.08333	0.067228	0.012772	0.020879	0.373303	2.53923	0.350156	0.248492	0.586919	0.173435	0.081845	0.046468	0.839744	0.206254	0.064651	0.227991	1.71528	0.089549	0.9689	1.93907	0.00642334
J110493	Female	24	0.869232	1.0569	6.00887	0.065531	0.041498	0.00625	0.065823	1.81382	1.47557	0.05778	0.0427454	0.468567	0.11523	0.107435	0.05943	0.052908	0.082014	0.055108	0.02405	0.026657	0.432193	1.25059	0.145588	0.150148	0.170593	0.126738	0.490531	0.503064	1.69197	0.522386	0.126937	0.346059	1.41589	0.049989	0.742563	2.65379	0.0114858
J114150	Female	23	1.07188	1.21748	6.17388	0.108929	0.054787	0.005383	0.068971	1.53828	1.57084	0.09083	0.0278687	0.256597	0.073494	0.257698	0.116936	0.0586236	0.161371	0.033641	0.010488	0.064947	0.936557	1.17862	1.40192	0.481851	0.313941	0.228245	0.559538	1.42857	0.119241	0.28442	0.301159	0.228556	0.563318	0.08294	0.609297	5.07074	0.0117398
J114930	Male	39	0.69897	1.25768	1.79482	0.127688	0.042874	0.004054	0.045261	1.33385	1.54622	0.030536	0.000276898	0.490104	0.093578	0.201742	0.184001	0.113129	0.253922	0.043207	0.017902	0.102836	0.174494	0.48731	0.651775	0.586751	0.250293	0.42566	1.17229	0.718482	0.115896	0.426025	0.573095	0.185435	1.33591	0.032083	0.778937	2.43297	0.00929408
J115951	Male	30	1.29226	1.25285	4.16185	0.146654	0.038126	0.017331	0.067534	2.08478	6.75715	0.081875	0.0106079	0.200126	0.082981	0.227344	0.011558	0.0970202	0.01595	0.029269	0.011776	0.144072	0.103597	1.05671	1.60345	0.635768	1.26442	0.171693	1.00745	0.71848	1.38479	0.0610566	1.84827	0.430408	0.59698	0.091007	1.06479	3.00684	0.00917185
J116003	Male	39	0.832509	1.32838	2.53878	0.110828	0.042609	0.009094	0.038381	1.38875	1.58453	0.029594	0.024085	0.183272	0.073583	0.166493	0.081309	0.0527612	0.112206	0.008043	0.003378	0.032341	0.461707	1.29519	0.420014	0.274716	0.221796	0.055648	1.0909	0.03062	1.27946	0.0528805	0.052622	0.095137	0.508263	0.075581	0.34677	6.25004	0.00640481
J116841	Male	28	1.22531	1.25768	6.77687	0.132544	0.058876	0.005031	0.071366	1.66672	1.26976	0.026493	0.129403	0.322691	0.181333	0.436029	0.056647	0.0361585	0.078173	0.037844	0.016518	0.02039	0.478416	0.298538	0.272896	0.214186	0.659656	0.183572	0.875814	0.444133	0.25069	0.206709	0.124921	0.151728	0.878158	0.084395	0.781841	4.91976	0.0124999
K004050	Female	45	0.612784	1.22011	5.31553	0.097046	0.046907	0.006825	0.057556	0.963635	1.49103	0.067024	0.0368457	0.129529	0.075016	0.08494	0.030687	0.184724	0.042348	0.046547	0.073304	0.022349	0.88378	6.11879	0.918013	0.339272	0.415906	0.166081	0.761988	0.301946	0.666634	0.215731	0.218775	0.240712	0.554166	0.096988	0.285924	5.15582	0.00760818
K023653	Male	33	1.4183	1.80821	5.13917	0.141715	0.060782	0.007388	0.027104	2.50281	1.40156	0.017278	0.510146	0.288604	0.057609	0.363961	0.013089	0.0876975	0.018063	0.017185	0.005214	0.011146	0.606594	0.377762	4.2668	2.86241	5.41243	0.955613	2.15335	0.097275	0.048415	0.555892	0.121128	0.060839	0.880466	0.032619	0.245172	2.14977	0.0113197
K028771	Female	32	1.17319	1.45637	4.35368	0.031393	0.03762	0.004307	0.052223	1.2627	2.40899	0.061955	0.0183317	0.216514	0.066287	1.71337	0.025268	0.051371	0.03487	0.133385	0.11048	0.017458	1.0425	1.26106	0.681615	0.602188	0.773646	0.245383	2.43393	0.652379	0.387745	0.467307	1.08064	0.815254	0.742759	0.019069	1.03626	3.60955	0.00463448
K040133	Male	31	0.995635	1.34635	4.1902	0.074193	0.060451	0.006555	0.031188	2.1376	2.14105	0.036794	0.00385811	0.35819	0.039907	0.279045	0.049599	0.0434616	0.068447	0.05352	0.016976	0.020302	0.163597	0.753643	0.487757	0.447944	0.389975	0.23375	2.90015	0.15858	0.083402	0.372914	0.225135	0.290821	0.713898	0.055255	1.03763	1.82177	0.00700066
K045138	Female	36	0.531479	1.17898	4.54085	0.026168	0.067608	0.002475	0.06808	4.55902	1.12423	0.033323	0.0521053	0.382389	0.160427	0.364969	0.091871	0.052426	0.126782	0.072154	0.079598	0.028076	0.183863	0.46188	0.0815873	0.126826	0.170999	0.074994	1.8422	0.083895	0.368921	0.306072	0.392174	0.171617	0.664893	0.066459	0.853808	1.82147	0.00373287
K049413	Female	27	1.4216	1.4609	6.52572	0.029255	0.032052	0.008662	0.208203	0.840882	2.14372	0.07879	0.0148246	0.152746	0.526682	0.008027	0.062343	0.200233	0.086033	0.114805	0.048678	0.021286	0.514014	1.79634	0.292132	0.172379	0.162708	0.048354	4.41139	0.456034	0.06269	0.231865	0.527808	0.198476	0.295025	0.110425	0.423619	2.76227	0.00568336
K049609	Male	35	1.25285	1.35603	3.6782	0.007756	0.033274	0.007338	0.072245	1.05676	1.52096	0.060813	0.0260983	0.515612	0.130535	0.00507	0.10309	0.0546942	0.142264	0.063864	0.07419	0.039771	0.390771	1.2683	0.619451	0.244945	0.195765	0.031129	2.95503	0.434348	0.058818	0.81295	0.298393	0.257693	0.767773	0.022139	0.649492	1.03103	0.00468311
K063045	Female	28	1.03743	1.12385	4.45266	0.022844	0.052244	0.005926	0.080958	1.13604	2.18861	0.042062	0.0237908	0.26128	0.186972	0.030019	0.035266	0.711025	0.048667	0.043851	0.05465	0.012411	0.764783	2.38624	0.642314	0.177157	0.113404	0.052212	0.086339	0.121217	0.148219	0.272022	0.223135	0.454955	0.581875	0.132406	0.933567	4.13209	0.00737525
K068773	Female	37	0.963788	1.18469	4.22603	0.032815	0.067887	0.003967	0.119211	0.953356	4.05427	0.155386	0.0130921	0.376811	0.129536	0.023396	0.156482	0.0428973	0.215945	0.029835	0.040022	0.070386	0.698047	1.20304	1.00188	0.638815	1.04623	0.20892	0.167547	0.441044	0.12937	0.611004	1.27422	0.107838	0.604997	0.036065	0.527367	1.38502	0.0112079
K069817	Male	29	0.944483	1.25768	6.71685	0.049981	0.053096	0.005529	0.079472	0.834615	2.08003	0.092804	0.0230582	0.414266	0.103177	0.139504	0.136221	0.0534598	0.187985	0.033496	0.016902	0.04943	0.246321	1.03148	0.495383	0.303236	0.700937	0.154144	3.35534	0.350115	0.204178	0.822319	1.14442	0.060787	0.864161	0.02261	1.91356	4.45464	0.00897478
K071399	Female	38	0.763428	1.11727	9.65289	0.190063	0.055438	0.005985	0.081786	0.656176	1.52091	0.104924	0.0116471	0.373729	0.091492	0.524798	0.19713	0.151126	0.272039	0.009731	0.007994	0.044868	0.530643	1.44251	0.683605	0.254851	0.382997	0.107962	0.388466	0.131529	0.124623	0.701542	0.478976	0.264021	0.73688	0.054547	0.485342	1.14254	0.00586751
K100637	Female	37	1.08279	1.29003	5.11421	0.091226	0.036851	0.001799	0.063509	1.62583	1.17526	0.018843	0.0109739	0.50065	0.168755	0.140787	0.148746	0.116713	0.20527	0.048267	0.038012	0.032335	0.18322	0.496682	0.428262	0.215799	0.124576	0.071584	5.00899	0.395552	0.269394	0.875404	0.152761	0.303331	1.09348	0.017079	0.443328	1.83935	0.00225779
K100742	Female	41	0.672098	1.15836	7.30286	0.15388	0.067524	0.005186	0.03252	1.66015	1.64416	0.02006	0.0375817	0.330524	0.070168	0.228697	0.114226	0.125699	0.157632	0.038391	0.012084	0.063442	0.235437	0.443452	0.507516	0.346935	0.984646	0.14721	2.06759	0.279801	0.363559	0.670643	1.42574	0.479001	1.21279	0.042765	0.645357	5.06908	0.0132976
K100962	Female	34	0.977724	1.15836	4.64753	0.050219	0.008168	0.004034	0.084098	0.870626	2.41819	0.03921	0.0434361	0.148505	0.201218	0.005658	0.065386	0.205828	0.090233	0.047493	0.026632	0.029328	0.540133	1.39719	0.32856	0.229889	0.0797043	0.022415	2.89464	0.499111	0.654121	0.835309	0.197093	0.23484	0.710105	0.021553	0.63275	3.70431	0.00438939
K101022	Female	35	1.10721	1.30535	3.24089	0.041951	0.01447	0.00547	0.070135	0.938483	1.72404	0.024969	0.0347999	0.082385	0.17987	0.042947	0.05886	0.0752099	0.081227	0.051928	0.022136	0.024092	0.18636	0.819159	0.551054	0.241434	0.536332	0.11667	1.54851	0.162732	0.764765	0.976601	0.714591	0.197355	0.784775	0.045042	0.266755	3.24008	0.00522059
K101551	Male	50	1.48572	1.37107	4.96561	0.032795	0.011834	0.006124	0.285003	1.10069	0.655785	0.041269	0.0106629	0.489501	0.82483	0.054654	0.12524	0.755492	0.172831	0.056033	0.083958	0.048316	1.5036	1.36409	1.05746	0.364013	0.546375	0.106075	1.04254	0.540821	1.47918	1.88891	0.783322	0.174874	1.51703	0.080035	0.545321	4.90115	0.00757843
K101666	Male	36	1.00432	1.2833	1.22728	0.052769	0.009769	0.003582	0.028583	2.32537	1.44435	0.015827	0.0175873	0.46453	0.06449	0.235468	0.165277	0.253363	0.228082	0.066832	0.049744	0.074341	1.38045	0.819655	0.154334	0.118316	0.129767	0.060593	1.07956	0.69128	0.693261	2.30861	0.323142	0.377922	1.07033	0.049863	0.545031	3.32851	0.00785489
K102386	Male	41	1.79588	2.26576	0.486081	0.054357	0.008838	0.002842	0.036954	1.62726	0.794362	0.036716	0.0398207	0.686316	0.058018	0.378579	0.143877	0.489861	0.19855	0.049671	0.021008	0.052208	0.979503	1.6447	1.19146	0.548711	0.136139	0.079414	1.6712	0.509166	0.591302	1.64771	0.24887	0.106798	0.73067	0.035035	0.076154	2.94965	0.0125181
K104831	Male	36	0.748188	1.3032	5.56447	0.048717	0.031155	0.01556	0.082669	0.937405	1.02652	0.032436	0.0139472	0.213453	0.207326	0.432166	0.461486	0.440178	0.63685	0.094758	0.01177	0.105779	1.58697	0.736547	0.382093	0.222443	0.489473	0.106264	0.902381	0.400383	0.046557	0.157885	0.616487	0.196973	0.251405	0.052151	0.505924	1.23113	0.00460802
K105894	Female	30	0.591065	0.94939	7.99282	0.046185	0.035314	0.003547	0.074471	1.36595	1.99377	0.072925	0.0203155	0.442634	0.118586	0.502486	0.066443	0.197957	0.091692	0.039283	0.026346	0.039956	1.13287	1.52329	1.19824	0.416114	0.177352	0.093377	2.5501	0.758269	0.112077	0.466966	0.391489	0.383358	0.402227	1.57175	0.877372	4.9496	0.00386824
K106873	Male	38	1.11059	1.12385	1.49813	0.073829	0.048317	0.001934	0.014823	1.56991	2.07825	0.014912	0.00961168	0.323496	0.022987	0.400436	0.056291	0.631926	0.077681	0.098805	0.128692	0.026235	1.37992	1.72991	0.82647	0.412788	0.221723	0.140046	2.96889	1.10855	0.323751	0.454398	0.461086	0.356073	0.711999	0.022207	0.770698	1.26949	0.00801887
K107103	Male	25	0.929419	1.35025	5.74927	0.104101	0.046111	0.001601	0.04013	1.89375	2.15861	0.029696	0.0831524	0.333254	0.078881	0.146467	0.167113	0.188882	0.230616	0.102806	0.051862	0.081713	1.10933	2.5494	0.812238	0.377821	0.457743	0.172339	1.88586	0.185997	0.108391	0.381349	0.743279	0.086379	0.46319	0.085497	0.770323	2.04372	0.00373654
K107802	Male	38	0.755875	1.40483	6.06024	0.023456	0.032843	0.004298	0.023243	2.86273	1.67292	0.020503	0.0136591	0.272024	0.040533	0.696095	0.148722	0.24145	0.205236	0.049429	0.042408	0.047358	0.561714	1.66568	0.370493	0.298975	1.34558	0.296358	1.18088	1.16501	0.101872	0.474666	1.64069	0.269618	0.380518	0.061737	0.812177	2.1774	0.00378825
K107959	Female	37	0.880814	1.24797	6.07618	0.015595	0.043544	0.001699	0.021859	2.28386	1.6951	0.013414	0.0227293	0.555491	0.047276	0.158454	0.276308	0.102289	0.381305	0.039843	0.039104	0.127526	0.148461	0.910092	0.201422	0.168368	0.781873	0.129803	0.184409	0.495652	0.185335	0.715417	0.981937	0.50271	1.00155	0.028237	0.543965	1.82656	0.00884652
K109674	Male	39	1.01703	1.53275	4.23714	0.09487	0.042787	0.003229	0.043079	1.44037	1.6601	0.024467	0.00875255	0.510437	0.096236	0.106488	0.12572	0.460383	0.173493	0.0964	0.01964	0.059028	0.843255	0.832074	0.597038	0.258633	0.158916	0.087987	1.63789	0.51601	0.322441	0.416934	0.294174	0.150356	0.917388	0.027721	0.583679	2.01712	0.0151118
K111164	Female	20	0.556302	1.17898	4.59172	0.078911	0.056596	0.002673	0.043063	1.47077	2.411	0.034364	0.0442682	0.291456	0.080747	0.131955	0.067628	0.084649	0.093326	0.118917	0.01459	0.023384	0.685601	1.5586	0.237733	0.231145	0.34812	0.080331	0.703391	6.4664	0.337068	0.621775	0.469663	0.205816	0.882209	0.026602	0.538994	3.61392	0.0108591
K114478	Male	22	1.08991	1.3927	1.75521	0.081062	0.024492	0.004727	0.022488	2.46196	1.71891	0.021883	0.0254433	0.417908	0.036025	0.098886	0.090593	0.15047	0.125019	0.04872	0.027474	0.040635	0.258311	1.73744	0.659335	0.25816	0.827693	0.188249	2.10823	0.399394	0.159677	0.565167	1.74411	0.172963	0.970276	0.082005	0.364625	1.50838	0.00849057
K116020	Male	43	0.763428	1.23045	6.24305	0.042524	0.029477	0.006409	0.046085	1.74996	0.637548	0.019818	0.00406849	0.353881	0.112869	0.283182	0.376079	0.134053	0.518989	0.054247	0.039104	0.173575	0.542275	1.46909	0.214936	0.195907	0.330761	0.044952	1.80024	0.492262	0.145758	0.543361	0.40635	0.102068	0.963612	0.037675	0.309862	1.60254	0.0080271
K118630	Female	25	1.14922	1.1959	4.25192	0.133108	0.039329	0.00242	0.061383	1.92895	1.21569	0.04686	0.0090532	0.191842	0.118415	0.250105	0.171115	0.224475	0.236139	0.067294	0.01964	0.080342	0.307457	1.21226	0.198407	0.099177	0.186302	0.018336	0.378753	0.240341	0.468643	0.448407	0.36357	0.118042	0.829946	0.030495	0.476181	2.19322	0.00757134
K189262	Male	31	1.01703	1.13988	2.32957	0.039938	0.044987	0.010671	0.029713	1.65122	1.86187	0.024653	0.0200989	0.286813	0.054248	0.146831	0.109285	0.119748	0.150813	0.011354	0.004768	0.043469	1.0724	1.5625	0.502331	0.328557	0.265265	0.066554	0.044024	0.177756	0.038039	0.193238	0.338056	2.45994	0.358605	0.114674	0.591002	4.1907	0.0107331

## Sheet: pre-ART PWH
HIV	Gender	Age	CD4	Viral load	ALT	AST	Glucose	G-6P	E-4P	R-5P	Pyruvate	Lactate	Citrate	Aconitate	α-KG	Succinate	Malate	β-OH butyrate	Octanoate	Decanoate	Laurate	Myrystate	Palmitate	Stearate	Oct-Car	Dec-Car	Lar-Car	Myr-Car	Pal-Car	Ste-Car	Lysine	Methionine	Leucine	Isoleucine	Glutamine	Glutamate	Valine	Alanine	α-KIV	Carnitine	hydroxyproline
A023882	Male	51	27	5.54263	1.09342	1.45025	0.508344	0.014624	0.070784	0.017847	0.140361	7.13907	0.413736	0.010847	0.083807	0.194843	0.016746	0.010505	0.0685287	0.269865	0.563696	0.278173	0.102814	0.214439	0.062856	0.149907	0.073912	0.02814	0.024911	0.010677	0.016649	0.011474	2.45902	0.227813	1.72422	2.06088	0.979812	0.138634	0.576072	0.891313	0.0377283
A051598	Male	29	124	5.39599	0.748188	1.27875	1.17735	0.025799	0.007788	0.003708	0.028199	2.61593	0.784013	0.003428	0.104501	0.139579	0.055956	0.042988	0.120312	0.626721	1.05444	0.405072	0.264648	0.266496	0.16806	0.651794	0.321128	0.09436	0.09181	0.035822	0.243567	0.090183	1.53304	0.509027	0.91665	2.10969	2.15313	0.124515	0.972672	1.04657	0.0237799
A055205	Female	37	37	5.44381	1.13033	1.26245	2.26595	0.031003	0.01922	0.001948	0.017705	1.03575	2.68196	0.10875	0.072521	0.845238	0.075174	0.044715	0.142364	0.573321	1.33977	0.419168	0.542632	0.28305	0.013646	0.6566	0.324581	0.044211	0.027695	0.011954	0.237686	0.084119	0.474033	0.238269	0.701958	2.73759	1.92239	0.166878	1.44485	1.02498	0.00979759
A057556	Female	24	156	4.72024	1.27184	1.59106	1.2489	0.020292	0.002713	0.017436	0.126898	0.300249	0.713108	0.023836	0.043355	0.272006	0.300298	0.079438	0.0195939	0.101763	0.411143	0.211008	0.063836	0.144051	0.496792	0.57706	0.275833	0.208588	0.250992	0.1029	0.267778	0.106091	0.348825	0.398399	0.591627	0.876782	1.88114	0.080191	1.31082	2.24159	0.0359568
A069876	Female	47	379	3.1959	1.19866	1.32838	7.72907	0.084888	0.064403	0.013627	0.086461	4.72262	0.668854	0.020207	0.017453	0.259078	0.406409	0.095968	0.0100683	0.0554685	0.364644	0.173182	0.037088	0.092089	0.68977	2.66926	2.14279	0.307605	0.381958	0.12931	0.424447	0.220784	0.0419761	0.916083	0.0590445	1.43611	0.218363	0.054927	0.0617161	3.286	0.00490741
A072264	Female	38	475	2.84696	0.908485	1.32838	3.47204	0.045705	0.007467	0.00511	0.03451	0.498262	1.05685	0.04508	0.007605	0.375995	0.534191	0.097365	0.0174069	0.0807759	0.364101	0.172389	0.01406	0.11901	0.6453	1.24982	2.67848	0.414715	0.505699	0.175459	0.84217	0.667963	0.0958493	3.73297	0.207322	0.502872	1.40461	0.030426	1.37996	3.90967	0.00775946
A089725	Male	31	195	4.766	0.838849	1.21484	0.937874	0.018198	0.06903	0.015412	0.106572	6.05443	0.500722	0.012775	0.058367	0.214665	0.017031	0.011222	0.0181541	0.0866004	0.631444	0.309866	0.061894	0.232477	0.559402	0.615845	0.289145	0.187407	0.223524	0.093576	0.360127	0.17472	0.224115	0.566868	0.359398	0.64303	2.5454	0.088894	1.11769	0.797151	0.0142798
A090650	Female	33	451	3.94517	1.23805	1.4843	7.2551	0.050092	0.070393	0.024848	0.201798	0.590158	1.7953	0.463881	0.024912	1.3469	0.350353	0.123775	0.0139482	0.029222	0.381368	0.181833	0.027308	0.145145	0.742383	1.28166	0.60432	0.296763	0.100926	0.041314	0.570142	0.410922	0.195945	7.23815	0.408639	0.899405	0.827849	0.050658	1.09822	4.14105	0.00772492
A094422	Female	24	437	5.45239	0.732394	1.38739	1.78899	0.025572	0.050657	0.011616	0.065207	2.5102	0.77207	0.025681	0.079122	0.286687	0.031643	0.025569	0.0726219	0.581988	0.611643	0.300127	0.493252	0.242899	0.078434	0.299391	0.133152	0.060577	0.043055	0.021768	0.610863	0.419092	0.40776	2.96781	0.620989	2.6324	1.66347	0.196977	1.07846	0.994647	0.0553122
A095192	Male	41	430	4.94618	1.36361	1.57519	3.16845	0.04194	0.022977	0.006648	0.03749	1.09949	1.25564	0.060127	0.048829	0.436076	0.055135	0.042738	0.0201731	0.105955	0.427714	0.223419	0.045818	0.110219	0.218076	0.125761	0.062525	0.114955	0.109591	0.0458	0.562643	0.397306	1.96295	1.45748	1.6147	1.52428	0.942162	0.102948	1.74966	1.68493	0.00929852
A095493	Male	42	499	4.04242	1.4014	1.72509	4.22537	0.067281	0.062232	0.025457	0.203812	0.585687	2.72751	0.092798	0.024166	0.609091	0.335199	0.105883	0.0154811	0.0661743	0.307106	0.148417	0.04025	0.096858	1.19326	3.53003	1.43666	0.294147	0.146804	0.056266	0.774355	0.60274	0.126803	2.91078	0.30926	1.64444	0.871858	0.05218	0.930459	3.74761	0.00656607
A095647	Male	58	479	3.34143	0.838849	1.25527	1.88495	0.029873	0.005487	0.002407	0.019946	9.93805	0.943093	0.004755	0.015393	0.175244	0.179786	0.056796	0.0051246	0.0472739	0.044953	0.02637	0.015008	0.043638	0.85035	4.38272	0.589461	0.387493	0.484906	0.16947	0.875417	0.757611	0.202332	4.14143	0.428795	1.85181	0.525387	0.04846	0.239847	6.50797	0.00506806
A096210	Male	26	184	4.52004	0.716003	1.40654	3.53052	0.046538	0.015556	0.000994	0.016214	0.82226	1.06588	0.047701	0.027058	0.380002	0.228623	0.062188	0.0169749	0.102115	0.35113	0.164584	0.103868	0.111761	0.283464	0.251545	0.112234	0.266383	0.21377	0.092385	0.331314	0.163978	0.225719	0.549027	0.482318	1.20413	2.42273	0.074642	1.08211	1.15311	0.00638317
A106044	Male	32	189	6.06728	1.48001	1.78247	1.67789	0.024048	0.044349	0.011651	0.06737	1.79582	0.271705	0.003054	0.063303	0.110445	0.03041	0.024676	0.175176	0.232014	0.607189	0.285327	0.193536	0.171965	0.101769	0.215958	0.099429	0.07352	0.063318	0.02721	0.33377	0.164005	1.09231	0.549994	0.905089	2.28563	1.30451	1.24742	2.62874	2.35322	0.0158687
A108230	Male	37	127	4.39134	1.233	1.6721	1.63326	0.017202	0.045635	0.010158	0.054845	4.49779	0.542982	0.028409	0.031559	0.298889	0.01294	0.00409	0.0164754	0.0631781	0.340201	0.157832	0.043736	0.10406	6.09497	9.72372	3.72704	1.02352	0.236496	0.099673	0.125815	0.05293	0.218256	0.446616	0.487772	1.16864	1.29551	0.072526	1.20787	8.19743	0.0151295
A112746	Male	36	184	2.98811	0.380211	1.40993	0.514105	0.015342	0.088844	0.01204	0.070066	11.8017	0.353822	0.00353	0.01088	0.146771	0.024484	0.018291	0.00860625	0.052128	0.09526	0.046323	0.022456	0.019205	0.695614	1.22594	1.10297	0.375023	0.47239	0.156189	0.329998	0.161905	0.202332	0.533388	0.434981	0.582939	0.560291	0.036805	0.447096	3.68577	0.00422963
A114649	Male	46	50	5.1002	1.07188	1.53529	2.51426	0.033737	0.038959	0.007801	0.039334	1.5829	1.02665	0.042525	0.04153	0.358692	0.142942	0.052762	0.086346	0.203387	0.652425	0.326818	0.127092	0.209195	0.172608	0.410531	0.222932	0.095219	0.095045	0.037303	0.082572	0.037544	1.8007	0.18129	0.877953	0.858098	1.87629	0.077849	1.55072	1.40365	0.031877
A115327	Male	29	131	5.76126	0.826075	1.33445	0.756118	0.032173	0.062805	0.029681	0.2309	1.77597	0.780295	0.016402	0.105181	0.23008	0.033778	0.027279	0.633184	0.347615	0.441041	0.23047	0.137832	0.124215	0.088485	0.351955	0.180805	0.071024	0.060258	0.026206	0.501264	0.29114	1.95258	0.459733	1.38928	0.844834	1.40856	0.117127	1.38383	3.02198	0.0080955
A115335	Male	25	387	4.42287	0.653213	1.22531	2.61284	0.035276	0.029885	0.009065	0.04489	1.29369	1.04454	0.044432	0.031147	0.373478	0.119109	0.048826	0.0152186	0.0619725	0.290946	0.145641	0.022528	0.095487	0.588626	0.945216	0.446205	0.18424	0.233769	0.096692	0.445999	0.245886	0.282846	0.846807	0.538376	1.83727	1.26287	0.068117	1.00806	0.876669	0.0186284
A115343	Female	32	46	5.16839	1.00432	1.62325	0.97336	0.018643	0.056882	0.013232	0.081862	3.86029	0.833853	0.030567	0.061328	0.317249	0.037135	0.033665	0.177316	0.562219	1.75878	0.474611	0.49349	0.45581	0.140592	4.58713	1.99627	0.083595	0.084919	0.032757	0.0731	0.036851	0.790416	0.232009	0.674416	2.86054	3.07868	0.109394	3.53554	0.701823	0.0112398
A115351	Male	27	6	4.87961	1.11394	1.3032	2.31503	0.018196	0.052239	0.00998	0.052559	7.0356	0.437145	0.065102	0.029427	0.46638	0.013912	0.006226	0.0232942	0.0851153	0.469009	0.24	0.071976	0.164002	0.200561	0.330044	0.149576	0.118621	0.112595	0.04656	0.065468	0.034491	0.283159	0.274963	0.538929	1.72851	1.7433	0.085788	1.09988	2.29455	0.0443531
A115369	Female	27	7	5.09742	1.02938	1.2014	2.01263	0.027928	0.04947	0.011564	0.064262	2.39979	0.817746	0.028862	0.0524	0.301209	0.036119	0.031266	0.0853848	0.194327	0.643145	0.317331	0.12635	0.205804	0.084187	1.69702	0.764399	0.064108	0.049509	0.024897	0.108762	0.040839	1.03877	0.218448	0.688161	0.81909	1.78411	0.101536	2.5422	1.41556	0.0333361
A115377	Female	40	199	5.50241	1.23805	1.62221	1.3105	0.020504	0.059314	0.013032	0.07973	4.33492	0.347419	0.003518	0.113915	0.143864	0.010128	0.001307	0.15711	0.367681	1.50069	0.435977	0.219282	0.356989	0.117693	0.138838	0.064889	0.033715	0.025185	0.011407	0.349006	0.172595	0.608778	0.658581	0.8133	5.23453	0.718881	0.119828	1.09988	0.939703	0.024312
B002793	Male	50	418	4.16944	1.13354	1.52375	3.38794	0.04999	0.010871	0.004916	0.033204	0.368634	1.75273	0.095181	0.026015	0.662688	0.136628	0.051532	0.010368	0.0355989	0.119534	0.060506	0.027262	0.022483	0.625285	1.03711	0.484953	0.229932	0.619934	0.2123	0.460863	0.263339	0.18174	1.61706	0.375732	0.344303	0.418492	0.059275	0.277101	2.93279	0.00742549
B004280	Female	36	462	3.76871	0.716003	1.23805	3.62317	0.05688	0.041269	0.009506	0.048779	0.62703	1.81876	0.066949	0.024258	0.473227	0.385451	0.06729	0.0133772	0.0534147	0.19506	0.111304	0.026994	0.075274	0.834246	0.535743	0.264616	0.193963	0.196813	0.08582	0.532445	0.347049	0.144597	3.96236	0.33415	0.903366	0.894011	0.049259	0.957877	4.14895	0.00560482
B008939	Female	39	393	3.1271	0.78533	1.40824	0.896099	0.032014	0.008314	0.003561	0.026611	1.77782	1.09407	0.026787	0.003964	0.28928	0.173464	0.055842	0.0097065	0.0544832	0.063681	0.040056	0.034012	0.02824	0.66122	4.26299	2.15396	0.243768	0.282854	0.110395	0.406316	0.210772	0.0955974	0.586161	0.206546	0.397275	0.543211	0.030629	0.696692	4.89902	0.00607531
B023100	Male	46	446	3.20003	0.732394	1.0086	1.09831	0.018887	0.05588	0.013661	0.088339	3.74471	0.686529	0.020725	0.015234	0.263803	0.025645	0.019237	0.00864	0.090676	0.289109	0.143651	0.028094	0.065845	0.842796	1.51801	0.485502	0.288118	0.35732	0.123489	0.519416	0.316341	0.0771341	3.36935	0.147934	1.12626	0.478478	0.06972	1.53666	2.73229	0.00517539
B046410	Female	33	144	3.74515	0.662758	1.15229	1.7686	0.009133	0.045472	0.010136	0.054322	4.15867	0.546112	0.051549	0.02328	0.391152	0.010004	0.001253	0.0119313	0.0498061	0.047084	0.032165	0.028726	0.044015	1.06899	0.630667	0.300527	1.05181	1.71724	0.359813	0.285349	0.120572	0.174902	0.377055	0.363143	0.688896	0.590601	0.04374	0.622922	5.02426	0.0102538
B049724	Female	27	429	4.21365	0.819544	1.2014	2.21109	0.020792	0.006689	0.002304	0.019306	1.76978	1.3158	0.011022	0.026211	0.197049	0.061498	0.043968	0.0037098	0.0470027	0.031367	0.014216	0.023276	0.061727	0.56741	0.899848	0.42169	0.241762	0.124875	0.048889	0.756313	0.572196	0.120018	2.30157	0.283903	1.51608	1.25395	0.060152	1.12038	2.70285	0.00568405
B062597	Male	36	369	3.22453	1.27416	1.38561	2.67861	0.036753	0.020886	0.003144	0.024685	1.08997	1.08144	0.047751	0.018948	0.38103	0.052816	0.040787	0.0119252	0.0593724	0.220806	0.125334	0.073118	0.083695	0.639744	3.9438	0.803674	0.238202	0.270694	0.10778	0.432332	0.237446	0.100741	0.595461	0.224719	1.26027	0.668101	0.022123	0.430788	4.39156	0.0128911
B069526	Male	34	178	5.35515	1.22789	1.81823	1.39824	0.02146	0.058732	0.022735	0.187633	4.31532	0.816594	0.028855	0.133432	0.299977	0.029878	0.02338	0.0205362	0.412974	0.438427	0.227834	0.24975	0.241024	0.10549	0.159157	0.074834	0.073671	0.067891	0.028607	0.323625	0.156319	1.19997	0.517165	1.02936	3.98551	1.70325	0.11928	1.84098	1.19348	0.0317926
B077943	Female	26	493	4.64016	0.778151	1.35025	3.1944	0.042613	0.047216	0.009851	0.051179	2.14339	0.8551	0.03219	0.030039	0.324817	0.053274	0.040902	0.0184221	0.0939667	0.395142	0.194981	0.100698	0.186867	0.372291	0.37886	0.202418	0.187282	0.215047	0.09293	0.719337	0.53989	0.239409	5.49212	0.453309	1.24334	1.73162	0.078481	0.966235	0.799237	0.0155714
B091282	Female	25	496	4.90613	0.869232	1.38739	4.16636	0.045908	0.012005	0.004002	0.030233	0.511516	2.2115	0.1344	0.046302	1.03983	0.346198	0.100201	0.0237546	0.0828794	0.475355	0.246894	0.049306	0.184199	0.336273	1.44928	0.632493	0.126878	0.12163	0.048722	1.04024	1.05821	0.223962	5.9034	0.435397	2.20923	1.28216	0.075005	0.86777	0.852432	0.0214913
B095648	Female	46	392	3.94517	0.70757	1.32428	1.57995	0.023761	0.056582	0.013865	0.094131	3.80145	0.399825	0.010257	0.022732	0.189588	0.29587	0.066682	0.0137842	0.0427224	0.376292	0.18081	0.022756	0.122407	0.616207	0.999373	0.462985	0.296924	0.159105	0.061125	0.456298	0.25377	0.149699	0.87185	0.340526	0.913518	0.778026	0.053925	1.09537	3.98518	0.00810313
B095818	Male	31	31	5.85155	1.37658	1.50651	1.05512	0.022037	0.041307	0.009851	0.050745	6.42411	0.172502	0.031934	0.106911	0.323016	0.014549	0.007536	0.152009	0.292747	0.45765	0.239968	0.181306	0.172845	0.069658	0.335133	0.154372	0.074852	0.070148	0.029443	0.005285	0.002999	2.76408	0.206827	1.99294	0.817748	0.984219	0.132541	1.01018	0.668563	0.0112778
B096554	Male	31	445	3.84223	1.02938	1.54033	3.68224	0.053236	0.077671	0.016947	0.117215	0.724668	1.25564	0.084925	0.0111	0.567773	0.319447	0.071932	0.0120906	0.0349005	0.122733	0.065379	0.02864	0.013518	0.714762	0.367517	0.192769	0.337418	0.266247	0.105366	1.00275	0.971571	0.0844458	3.106	0.181738	0.736451	0.775806	0.04557	0.884001	3.52246	0.00802693
B096774	Male	35	415	4.92044	0.60206	1.31175	3.65685	0.035608	0.014589	0.004581	0.032491	0.79062	1.77627	0.093279	0.056751	0.639148	0.38634	0.120748	0.0435253	0.0834688	0.487979	0.258002	0.049378	0.147535	0.279247	1.0848	0.515778	0.132608	0.134326	0.052342	0.505675	0.302266	2.26241	1.23548	1.60397	2.42222	1.34681	0.087976	1.41429	1.99702	0.0186796
B104655	Female	35	490	4.62873	0.70757	1.15534	3.62211	0.060649	0.036758	0.009365	0.047424	0.690484	1.24534	0.098229	0.028182	0.689846	0.246413	0.123751	0.0167224	0.0760874	0.348437	0.162255	0.044722	0.108995	0.411354	0.382564	0.204014	0.14415	0.147368	0.05715	0.474056	0.27256	0.622413	5.15239	0.770286	0.864419	2.429	0.069344	2.68341	0.755938	0.00709239
B105202	Female	29	402	0	1.33846	1.41162	3.43644	0.045323	0.018698	0.000521	0.015948	0.95312	0.920329	0.034713	0.001054	0.33371	0.020768	0.013726	0.0174029	0.0790894	0.361471	0.16843	0.018316	0.118694	1.01162	2.60289	1.0116	0.531788	0.613585	0.208481	0.313308	0.152026	0.18278	1.36204	0.384179	0.65956	1.12693	0.031277	1.07793	4.47314	0.00742021
B105561	Male	22	375	4.87754	1.13033	1.23045	1.42994	0.018825	0.006207	0.001369	0.017059	1.6476	0.851903	0.002364	0.056906	0.046551	0.052787	0.040688	0.023247	0.0665919	1.87031	0.496789	0.066148	0.391908	0.202549	0.348309	0.17725	0.108455	0.105312	0.042988	0.438392	0.239233	0.187995	0.772121	0.395668	2.44857	1.56632	0.077784	1.42417	1.84557	0.0328498
B107812	Female	38	393	4.22837	0.919078	1.23805	2.74916	0.057265	0.07739	0.015768	0.110147	0.787858	1.16994	0.038543	0.026159	0.343984	0.15999	0.053818	0.0115101	0.0437259	0.140913	0.086919	0.021308	0.056454	1.94257	5.51839	2.39595	0.913593	0.951238	0.27674	1.10812	1.30784	0.0679998	1.12088	0.141971	1.87177	1.44345	0.060971	1.41376	5.78981	0.00374752
B108663	Female	41	146	4.03096	1	1.40993	1.39618	0.02138	0.005299	0.020829	0.162466	0.324059	0.665108	0.019937	0.023913	0.257767	0.215251	0.049476	0.0117673	0.0291151	0.152802	0.092772	0.014056	0.029099	0.708613	1.22801	0.578731	0.275463	0.129044	0.051178	0.290062	0.132473	0.133291	0.471365	0.323527	0.972886	1.3073	0.054996	1.23129	3.9566	0.00617185
B110975	Male	25	118	4.83178	1.35793	1.5966	2.21098	0.017988	0.040595	0.010431	0.05723	4.12949	0.524584	0.003848	0.042895	0.162094	0.016888	0.01085	0.0177552	0.0821512	0.966722	0.397203	0.06899	0.299353	3.22723	0.205714	0.096328	1.03893	1.67976	0.316674	0.457873	0.258532	0.283809	0.474736	0.457411	0.547413	0.95162	0.078953	1.54449	2.53224	0.045109
B114763	Male	23	497	4.15682	0.681241	1.23553	2.62995	0.035327	0.036056	0.007807	0.039387	1.46779	1.46173	0.074515	0.025757	0.491241	0.044346	0.038599	0.0145881	0.06086	0.25007	0.139168	0.035312	0.09948	0.983754	2.49532	0.965802	0.599185	0.274891	0.10779	1.10529	1.16149	0.216203	4.10604	0.451591	2.02186	1.53575	0.059088	1.52333	6.59456	0.00828931
B114886	Female	30	380	3.57345	1.04922	1.20683	2.86004	0.038969	0.018158	0.002748	0.020892	0.93843	1.13506	0.052904	0.020209	0.400925	0.021404	0.014992	0.0111375	0.0456688	0.134499	0.074374	0.036272	0.024078	1.17477	0.878058	0.416711	0.453997	0.555368	0.190643	0.457833	0.255426	0.0995613	1.00223	0.213274	0.650514	0.659376	0.043577	0.621421	2.62047	0.00419388
B115328	Male	37	409	3.87944	1.04139	1.25285	3.02792	0.039324	0.024839	0.003563	0.026911	1.12215	1.30421	0.061884	0.014696	0.440076	0.194709	0.059319	0.0125631	0.0383001	0.36682	0.178165	0.026384	0.120327	1.17775	0.451102	0.239996	0.587553	0.171047	0.066347	0.502941	0.294087	0.165662	1.46782	0.352788	0.973783	1.42408	0.041159	0.505441	8.95459	0.00959734
B115336	Female	32	404	4.75585	0.672098	1.00432	4.56802	0.045046	0.01076	0.00429	0.031174	0.412144	1.47181	0.086609	0.054117	0.595142	0.228623	0.13879	0.019845	0.103338	0.415553	0.216235	0.051622	0.12269	0.594493	0.559759	0.270612	0.199297	0.244667	0.101672	0.488975	0.28374	0.125947	1.40936	0.295952	1.10242	2.76578	0.069147	1.8043	2.1525	0.00872597
B115352	Female	25	353	2.81291	1.24304	1.46835	4.50054	0.06872	0.013969	0.002212	0.017958	0.49665	2.53857	0.085711	0.01515	0.594892	0.375251	0.068995	0.00926032	0.0394133	0.109368	0.052187	0.033494	0.019391	0.764411	1.74065	1.9875	0.404472	0.493278	0.172788	0.370627	0.183743	0.741115	0.590888	0.809519	0.694256	0.428742	0.054316	0.284296	4.46601	0.0043057
B115386	Male	30	170	4.94432	1.26951	1.49693	2.2188	0.017364	0.015114	0.004918	0.033946	2.48633	0.929085	0.012089	0.048791	0.205559	0.13334	0.050007	0.0592569	0.133217	0.53059	0.270906	0.048324	0.119681	0.218758	0.58489	0.276054	0.117513	0.109743	0.04588	0.30586	0.143579	2.06113	0.372167	1.45861	1.9104	0.460167	0.090913	0.987251	1.69093	0.00785648
B115394	Female	31	194	5.59543	1.11059	1.59329	0.696799	0.032218	0.055388	0.029084	0.219773	2.35885	0.888215	0.012533	0.092755	0.2103	0.038067	0.034172	0.237666	0.110582	0.817211	0.36319	0.095836	0.203339	0.094232	1.48995	0.667495	0.070825	0.059143	0.026187	0.294393	0.138513	0.815155	0.559054	0.683708	2.26514	1.24612	0.122211	1.70593	0.660542	0.00970724
B115417	Female	28	191	4.49718	0.832509	1.61805	2.10031	0.029368	0.053126	0.011872	0.06859	2.57341	0.421765	0.010869	0.03443	0.195066	0.03808	0.034645	0.663089	0.444514	3.10418	0.575488	0.095438	0.502973	0.137856	0.145929	0.071826	0.105038	0.70899	0.239274	0.37183	0.187547	0.343544	0.551934	0.580236	2.40665	2.51594	0.067426	1.00758	1.4986	0.0147072
B195356	Male	36	393	3.92804	0.770852	1.46687	0.496582	0.014521	0.046364	0.00013	0.003313	2.04786	0.890375	0.033686	0.021771	0.325781	0.018508	0.012061	0.0125874	0.0399793	0.157398	0.096944	0.026474	0.067011	1.27428	0.442424	0.229019	0.605966	0.242274	0.099885	0.457988	0.25988	0.219958	0.844093	0.478678	1.16174	0.689024	0.047153	0.721629	5.95064	0.00391583
C020847	Male	39	104	5.16545	0.939519	1.50786	0.444546	0.013714	0.066514	0.014715	0.10093	5.0922	0.769907	0.025434	0.115599	0.285895	0.019578	0.012626	0.158796	0.488245	1.53245	0.437511	0.228662	0.304594	0.439812	1.47364	0.653138	0.07727	0.073429	0.03052	0.277978	0.11885	0.424898	0.459268	0.537199	3.88928	2.26313	0.091713	1.52162	0.753966	0.0141685
C021410	Male	36	109	4.9891	0.908485	1.37658	1.3829	0.021305	0.084539	0.02339	0.194823	10.4014	0.823383	0.029682	0.051884	0.308741	0.022355	0.015403	0.0718335	0.157471	1.5873	0.441533	0.10015	0.253824	0.044509	1.16654	0.552528	0.027147	0.024296	0.010509	0.260826	0.09167	0.223134	0.364198	0.471215	1.52485	0.856708	0.094701	1.68775	1.82576	0.0116741
C023127	Male	51	420	3.41044	1.34242	1.63849	1.54309	0.023564	0.053653	0.012191	0.070423	2.89122	0.409457	0.010736	0.017937	0.190939	0.026215	0.020343	0.0117126	0.0529394	0.155722	0.095913	0.011708	0.065121	1.03475	8.79798	0.577089	0.956183	1.53698	0.302336	0.524563	0.32031	0.111266	1.54693	0.252619	0.692211	1.56954	0.042777	0.803629	6.29598	0.00622136
C027436	Female	37	356	4.49065	0.447158	1.10037	2.64389	0.03543	0.020981	0.00582	0.036975	1.09522	1.06542	0.046948	0.027729	0.379468	0.021977	0.015086	0.0178625	0.113328	0.211643	0.118622	0.082174	0.081006	0.372775	0.632839	0.308155	0.161101	0.583968	0.20463	0.405029	0.208263	0.535389	0.677699	0.71143	1.25923	1.18559	0.072383	1.09372	2.56653	0.0124691
C036670	Female	47	381	3.34459	0.690196	1.22531	3.03391	0.040303	0.01799	0.00126	0.016851	0.937832	1.41213	0.06741	0.016109	0.47839	0.071117	0.044279	0.0051354	0.0426173	0.231099	0.127815	0.015904	0.095611	0.694889	5.04933	0.746153	0.872544	1.22959	0.285752	0.314988	0.152039	0.096881	1.09334	0.210512	0.502289	1.57936	0.032797	0.341571	4.18979	0.00803502
C036808	Female	41	131	5.52103	1.46687	1.96895	0.92929	0.030315	0.058553	0.027773	0.213907	1.61939	0.360125	0.015032	0.372887	0.225833	0.041878	0.037057	0.159558	0.455342	0.45459	0.237297	0.698538	0.18246	0.064058	0.186427	0.087219	0.057921	0.041144	0.019001	0.46378	0.264078	1.05401	0.399631	0.873299	2.2129	0.692922	0.138751	0.867979	0.913749	0.0407974
C049644	Male	28	169	6.20227	1.39094	1.52634	1.73199	0.024464	0.095468	0.018493	0.1448	12.4645	0.696369	0.022086	0.068288	0.265825	0.024667	0.018628	0.283901	0.388034	0.818711	0.367016	0.206092	0.182915	0.053474	0.237126	0.108453	0.081274	0.082261	0.032263	0.143145	0.055398	1.1419	0.431037	0.942065	2.16924	1.43207	0.129285	1.38745	2.43264	0.0101371
C069014	Female	23	428	3.64493	1.13033	1.41664	3.63426	0.048129	0.01732	0.000373	0.011135	0.909868	1.69431	0.080517	0.022737	0.539579	0.193071	0.058422	0.0151051	0.0629378	0.035235	0.01499	0.021106	0.092562	0.621428	0.36758	0.195742	0.191858	0.231517	0.09641	0.755036	0.564137	0.159942	1.34754	0.345617	1.17116	1.1097	0.046643	0.857048	4.39678	0.00670658
C069894	Male	32	396	4.25693	1.71265	2.15866	1.81948	0.02579	0.088426	0.011483	0.061127	10.809	0.775805	0.026059	0.036498	0.288177	0.03269	0.026863	0.0108925	0.0966897	0.128067	0.068244	0.058212	0.086547	0.05023	6.1519	2.45081	0.132541	0.412101	0.141504	0.473113	0.268452	0.10857	2.80501	0.234688	0.851227	0.840364	0.058528	0.899933	2.90745	0.0105506
C073245	Female	68	358	0	0.623249	1.29667	0.972458	0.01858	0.09768	0.013228	0.081561	13.0455	0.346756	0.003445	0.016691	0.141433	0.020996	0.013782	0.0144241	0.0581601	0.242766	0.130949	0.017964	0.087574	0.569009	3.03334	1.21333	0.210442	0.256854	0.103688	0.39165	0.200478	0.0508341	0.71029	0.111506	0.695919	1.07693	0.030997	1.03789	4.78933	0.0107348
C090220	Female	34	391	4.46285	1.12057	1.62737	4.24611	0.052544	0.016439	0.000517	0.014965	0.831848	1.71472	0.08253	0.027909	0.555065	0.192088	0.058408	0.0039609	0.0982277	0.174652	0.103986	0.05526	0.044697	0.504932	0.792352	0.379145	0.171363	0.126611	0.050772	0.311624	0.148509	0.223025	1.02693	0.47787	2.19065	0.926391	0.077587	0.963662	3.03378	0.0109933
C094814	Female	38	402	5.32369	1.14613	1.5832	3.0619	0.040758	0.029915	0.005372	0.035589	1.34322	1.50294	0.077918	0.359731	0.515289	0.079219	0.044967	0.0666414	0.14303	0.429876	0.225463	0.189556	0.177854	0.162718	0.282515	0.128554	0.075133	0.071043	0.029558	0.479428	0.274897	0.464422	2.79237	0.573541	3.27386	2.56244	0.101465	1.76876	1.22521	0.0221635
C096238	Female	34	434	3.11294	1.11059	1.41162	2.64181	0.035362	0.051644	0.007438	0.038012	2.52868	1.05729	0.045576	0.017906	0.377928	0.025093	0.019144	0.00382995	0.0525861	0.122324	0.06315	0.036646	0.046099	0.859128	2.89008	1.97399	0.269145	0.323553	0.117793	0.611088	0.420695	0.0295678	1.61201	0.0519403	0.360442	0.631749	0.037897	0.644145	5.4904	0.00490769
C096270	Male	39	146	4.49716	1.35218	1.4216	1.32258	0.020653	0.059582	0.013553	0.083681	4.35219	0.821194	0.029321	0.027285	0.307686	0.019764	0.012772	0.0185544	0.305685	0.39517	0.195122	0.08486	0.159839	0.199069	0.229331	0.104178	0.105184	1.60494	0.308593	0.28905	0.127424	0.255575	0.489816	0.52319	1.53633	2.07477	0.066721	1.1502	1.51819	0.0128587
C100818	Female	42	192	4.45103	0.851258	1.13988	0.532042	0.031127	0.063193	0.028863	0.218914	1.74013	0.797479	0.003872	0.033401	0.162236	0.030938	0.025222	0.0173745	0.0321636	0.358175	0.166626	0.035662	0.118417	1.90914	5.47839	2.38704	0.955532	0.476582	0.160545	0.459364	0.260903	0.243931	0.555614	0.494346	1.31974	1.08661	0.068788	0.913554	5.58251	0.0178811
C104290	Female	30	117	5.51441	1	1.27646	0.514307	0.015536	0.066632	0.017022	0.124752	5.26792	0.556824	0.016134	0.106588	0.229823	0.019473	0.012625	0.158209	0.320182	1.51997	0.436655	0.226514	0.386079	0.016574	0.127125	0.063203	0.05897	0.042069	0.019918	0.187358	0.072675	1.04981	0.256778	0.855862	4.0666	0.721649	0.171439	0.74387	0.922485	0.0194037
C106957	Male	24	172	4.64874	1.11059	1.45332	2.30994	0.031432	0.051014	0.009337	0.047094	2.51039	0.679747	0.020618	0.045878	0.262919	0.100718	0.047715	0.0190552	0.100573	0.408349	0.204218	0.060722	0.141226	0.259527	0.560718	0.275032	0.182856	0.206649	0.089828	0.287741	0.125426	0.390041	0.503725	0.608984	1.4669	1.9725	0.09003	0.997718	2.12519	0.0177176
C107782	Male	46	499	3.52414	0.973128	1.29447	2.33696	0.031581	0.040878	0.00997	0.052421	1.63005	0.958784	0.038074	0.008246	0.337914	0.060642	0.043189	0.0183971	0.0920116	0.394378	0.186296	0.008866	0.085887	1.22138	0.914426	0.422822	0.392923	0.486602	0.172624	0.865658	0.713127	0.302461	3.40897	0.562003	1.02862	0.475773	0.054836	0.520607	3.15306	0.00317961
C114447	Male	22	156	6.1016	0.880814	1.33244	1.91193	0.027205	0.093019	0.017199	0.125813	11.9464	0.621229	0.018397	0.070042	0.243847	0.034679	0.029097	0.285205	0.381256	0.633784	0.31005	0.193876	0.174433	0.178601	0.495645	0.252207	0.099401	0.095659	0.037917	0.299488	0.140574	2.00357	0.371	1.43306	2.89887	0.937747	0.116357	0.986979	2.50332	0.026193
C114667	Male	36	434	4.79174	1.0569	1.43457	0.747958	0.017135	0.015175	0.002322	0.019471	1.60689	0.933623	0.036351	0.031141	0.335273	0.201446	0.059842	0.01453	0.0593731	1.41084	0.420019	0.05493	0.396339	0.527134	0.206043	0.096666	0.215309	0.258438	0.103991	0.543988	0.37795	0.230096	1.47146	0.490177	0.382268	0.927346	0.09311	0.863431	2.53274	0.0127667
C115329	Female	31	381	4.29911	0.778151	1.34044	3.32153	0.046688	0.010913	0.000395	0.011554	0.72618	1.50586	0.092374	0.039983	0.607898	0.280828	0.134829	0.0186361	0.104501	0.3968	0.196801	0.072792	0.135718	0.051056	3.14757	1.21395	0.131384	0.725026	0.241752	0.418163	0.218347	0.147082	1.04877	0.339624	1.30313	1.23759	0.063606	1.1136	2.864	0.010045
C115345	Female	23	26	5.5662	1.09342	1.63649	2.68619	0.036915	0.019208	0.005145	0.035328	1.02355	1.10116	0.050884	0.084008	0.389273	0.021329	0.014284	0.140964	0.108239	0.811904	0.363185	0.095362	0.199512	0.024581	0.147413	0.07329	0.062968	0.045474	0.023878	0.176743	0.069438	1.09514	0.291608	0.937924	1.97691	1.12252	0.141985	0.814504	0.944661	0.0411359
C115353	Female	47	393	4.47296	0.875061	1.17026	3.54101	0.049644	0.042001	0.002079	0.017876	0.657198	2.55754	0.078364	0.027895	0.522392	0.154694	0.053026	0.0038745	0.105739	0.179058	0.104104	0.077868	0.055539	0.538427	0.852853	0.395007	0.161633	0.143942	0.054577	0.397572	0.205414	0.547352	0.573273	0.720796	1.10381	1.01617	0.071854	1.01559	2.59601	0.00901137
C115379	Female	44	69	5.60443	1.07918	1.40824	0.855503	0.017799	0.06687	0.012875	0.078614	5.37713	0.521233	0.014965	0.078097	0.219478	0.021264	0.01411	0.163022	0.555637	0.41796	0.220763	0.282222	0.13633	0.051716	7.10255	2.94837	0.050693	0.033235	0.01373	0.123791	0.049007	0.87406	0.330034	1.11371	2.8543	1.69439	0.266579	1.69378	0.603499	0.0107848
C115395	Male	30	119	5.19636	0.812913	1.44716	1.19186	0.020014	0.069007	0.020783	0.161983	5.93457	0.441896	0.010939	0.097632	0.19562	0.01709	0.01128	0.108486	0.15808	0.874685	0.384177	0.168326	0.226258	0.09261	0.415607	0.22296	0.101316	0.097308	0.038209	0.155255	0.059766	0.329125	0.375522	0.578689	3.20165	1.53573	0.098617	1.31173	1.23307	0.013189
C115400	Female	26	30	5.74735	1.44871	1.62634	3.72352	0.072455	0.012667	0.000161	0.005385	0.372735	1.80356	0.082822	0.065063	0.563151	0.242343	0.063412	0.179563	0.365256	1.86677	0.487992	0.143226	0.132718	0.41871	0.31604	0.145081	0.072019	0.062741	0.02668	0.555767	0.394868	2.71307	0.133271	1.14849	2.5743	2.02875	0.148609	0.739238	1.1644	0.00901
D006046	Male	47	12	5.57261	1.76567	1.64542	0.649891	0.016636	0.064504	0.017821	0.13513	4.94221	0.383911	0.004969	0.08795	0.184119	0.01054	0.001357	0.15971	0.134659	0.559049	0.27746	0.103406	0.201626	0.065653	0.263958	0.112823	0.039488	0.025833	0.011609	0.025222	0.019641	1.59809	0.197576	0.823497	2.24622	0.877896	1.29174	1.52946	0.921883	0.00809158
D006355	Male	38	177	4.84425	1.21484	1.8739	3.37531	0.044672	0.020698	0.003501	0.025806	1.08968	1.45068	0.071616	0.055308	0.488132	0.08609	0.046054	0.182413	0.595653	1.16506	0.405314	0.057638	0.268853	1.99186	0.202385	0.095667	0.754406	0.773704	0.264414	0.346282	0.167945	0.223962	0.513728	0.474977	0.673817	0.931314	0.084149	2.05477	1.77377	0.00837928
D008216	Male	42	362	4.37186	0.819544	1.28556	2.75526	0.037375	0.035123	0.009923	0.051543	1.46115	2.59256	0.101495	0.05426	0.765038	0.090458	0.0465	0.0162952	0.0734127	0.336536	0.15686	0.043312	0.102654	1.27232	3.65278	1.58737	0.502006	0.370488	0.127479	0.420003	0.220121	0.250369	0.923194	0.516621	0.428075	1.07412	0.077819	1.03733	2.89106	0.014809
D009059	Male	40	141	5.89034	0.90309	1.42975	0.673139	0.016713	0.07385	0.017757	0.131966	8.17327	0.579124	0.016705	0.064441	0.232407	0.016333	0.009228	0.0590247	0.142408	0.555915	0.276569	0.131076	0.173201	0.024374	0.328674	0.14876	0.059017	0.042078	0.021571	0.266678	0.097278	0.662583	0.438959	0.77426	0.84374	0.590601	0.145931	0.870343	1.6987	0.0113404
D022717	Female	44	374	4.05158	0.633468	1.04532	0.965479	0.018404	0.085784	0.017772	0.133569	10.6967	0.381059	0.004771	0.019973	0.181833	0.025915	0.01949	0.0182209	0.090254	0.391513	0.1845	0.040346	0.098791	0.667235	1.11873	0.535456	0.256884	0.180608	0.072839	0.381994	0.196433	0.087358	0.887032	0.19297	0.665461	0.77749	0.056763	1.06214	3.96113	0.00467567
D022937	Female	49	375	5.04056	0.568202	1.24304	3.60856	0.037304	0.073533	0.013726	0.091123	0.668171	0.987058	0.03434	0.041357	0.33371	0.053983	0.041332	0.0907551	0.252551	2.00949	0.501091	0.110032	0.374452	0.564141	0.302554	0.138532	0.249921	0.29148	0.111732	0.409305	0.211969	1.64362	0.764932	0.983444	0.459206	0.660285	0.098257	1.17715	3.36034	0.0118086
D045289	Male	28	42	5.80416	0.681241	1.32222	1.46459	0.022714	0.032264	0.036561	0.338878	1.41113	0.507943	0.014469	0.062026	0.219338	0.013386	0.00442	0.1058	0.182412	0.4217	0.222371	0.135642	0.159857	0.442359	0.655664	0.32455	0.065163	0.054109	0.025274	0.069002	0.035915	2.88784	0.193343	2.25041	0.921307	0.893762	0.117424	1.97334	1.76723	0.024589
D066442	Female	25	180	5.39234	0.94939	1.35218	3.46971	0.045456	0.044515	0.009592	0.04922	1.81784	1.49444	0.076578	0.071722	0.508403	0.095149	0.046829	0.117964	0.520958	1.01812	0.399104	0.581926	0.262299	0.209223	0.268601	0.122329	0.054936	0.038064	0.015291	0.337293	0.165625	0.246365	0.518544	0.463092	2.24732	0.944618	0.120897	0.796865	0.601609	0.0099693
D072128	Female	47	434	4.25491	0.653213	1.20412	2.19159	0.029923	0.050248	0.011356	0.060783	2.47052	0.866118	0.032199	0.058912	0.325276	0.041159	0.036151	0.0167154	0.109606	0.347984	0.159639	0.067878	0.106754	0.273033	5.11373	2.23026	0.127949	0.290266	0.111185	0.605727	0.416987	0.145858	4.03523	0.334846	1.10327	0.834878	0.057425	0.891637	6.04426	0.0151074
D075440	Female	54	370	5.07115	0.447158	1.04922	1.40665	0.021602	0.054011	0.012464	0.074535	3.33799	0.647023	0.019513	0.038635	0.24761	0.036026	0.031262	0.743394	1.54134	0.762181	0.335338	0.29826	0.188754	0.061232	1.25134	0.599359	0.045239	0.030257	0.012366	0.375017	0.191702	1.79867	0.711804	1.03218	1.45443	1.16031	0.101097	2.22308	1.43531	0.0324879
D077759	Female	48	423	2.28103	0.80618	1.36361	2.2244	0.03068	0.01457	0.000155	0.0046	1.6678	2.70985	0.109467	0.009323	0.89536	0.072772	0.044624	0.013041	0.0529116	0.188125	0.109155	0.0185	0.095484	0.608895	2.0957	0.846277	0.410296	0.495947	0.173653	0.53383	0.356221	0.118933	1.49656	0.278843	0.431794	0.590503	0.035495	0.566508	4.67584	0.00695932
D094302	Female	44	357	4.18167	0.672098	1.26951	2.54563	0.033949	0.017826	0.002458	0.020129	0.915381	1.44145	0.06839	0.023717	0.482548	0.020329	0.013531	0.00775035	0.0469152	0.079181	0.04383	0.023142	0.067163	0.561733	0.875725	0.413488	0.190858	0.244904	0.101735	0.402763	0.206382	0.091087	0.662991	0.193533	0.744045	0.651047	0.059683	0.676352	3.0211	0.00160682
D094742	Male	37	482	4.99193	1.12385	1.5966	5.18529	0.045046	0.012127	0.004396	0.03208	0.760034	2.42658	0.096709	0.052621	0.671363	0.654152	0.087647	0.0690309	0.151148	1.60126	0.46253	0.099712	0.345335	0.309465	4.21028	1.74528	0.135912	0.141514	0.054327	0.90314	0.809628	0.563719	4.91932	0.731933	1.64804	0.594581	0.094981	1.70575	1.90289	0.0346228
D095072	Female	40	352	3.499	0.968483	1.48287	0.394395	0.025073	0.007283	0.000167	0.010056	1.95661	1.10673	0.016072	0.01887	0.228351	0.045897	0.039472	0.0141669	0.0559862	0.229498	0.127761	0.012818	0.085881	0.8725	1.02599	0.479462	0.34368	0.446279	0.14428	0.367167	0.182969	0.167886	0.588648	0.358452	1.83412	0.327018	0.042664	0.843553	3.53745	0.0065411
D095501	Female	30	387	4.58582	0.740363	1.40654	4.38829	0.052731	0.029159	0.000469	0.014726	1.26604	1.04141	0.044161	0.034375	0.370524	0.04009	0.035734	0.0161932	0.0706024	0.323868	0.154264	0.04177	0.100436	0.107608	0.301927	0.136224	0.045758	0.030683	0.012563	0.395793	0.202712	0.376921	0.789222	0.490431	1.0424	1.60413	0.074657	1.05038	1.26328	0.00642938
D095844	Female	54	447	3.65916	1.01284	1.3483	2.45772	0.033697	0.047854	0.008421	0.040957	2.31769	0.688816	0.021347	0.022569	0.265361	0.383694	0.108215	0.0140184	0.0558347	0.094571	0.045553	0.03196	0.02931	1.50588	0.167133	0.078549	0.622618	0.674534	0.234571	0.426926	0.228334	0.0925621	3.40086	0.197725	1.42665	1.19167	0.018738	0.886229	3.26837	0.00720571
D104152	Male	36	174	4.31986	0.812913	1.19312	2.07336	0.028514	0.074413	0.016639	0.115692	8.64699	0.552154	0.016085	0.055722	0.229348	0.019193	0.012465	0.0190299	0.0722363	0.403981	0.200933	0.042406	0.138929	0.258722	1.02639	0.483281	0.12979	0.633849	0.214169	0.2612	0.09406	0.245849	0.50542	0.501082	1.00006	0.823984	0.064546	0.378778	2.6843	0.024738
D105686	Male	39	158	4.59727	0.69897	1.27646	0.653497	0.016648	0.05419	0.012574	0.074657	3.39233	0.829375	0.030025	0.035082	0.314247	0.036392	0.033569	0.0109863	0.0439268	0.128532	0.068304	0.021588	0.052215	0.281613	0.123523	0.061412	0.191739	0.225995	0.095799	0.297733	0.139881	1.30365	0.486872	0.980525	0.850186	2.01859	0.075907	1.05875	2.37972	0.00647134
D105806	Male	40	483	5.04628	0.612784	1.08991	3.34022	0.044411	0.046961	0.008229	0.040648	2.12118	1.44851	0.07077	0.041316	0.483331	0.134924	0.050081	0.075573	0.160675	1.76975	0.482601	0.084652	0.447644	0.031238	0.392925	0.212936	0.069385	0.057993	0.026122	0.943413	0.855767	0.634391	5.01398	0.773816	1.09351	1.22863	0.111088	2.1177	2.39451	0.011758
D105903	Female	49	175	4.0739	1.00432	1.18469	0.596131	0.016074	0.073503	0.014265	0.098595	8.02105	0.213388	0.002965	0.02491	0.097801	0.001983	0.00037	0.0145948	0.506101	0.25527	0.139345	0.113112	0.08996	0.898992	1.97215	0.807368	0.166867	1.26544	0.286612	0.268649	0.109794	0.109743	0.50996	0.238294	1.70231	0.486702	0.057175	0.596119	3.71974	0.0100442
D107521	Male	29	443	4.2512	2.00988	1.94052	3.79499	0.051213	0.05866	0.025571	0.206576	0.618145	1.83014	0.084935	0.054573	0.578735	0.500574	0.092114	0.010852	0.0748359	0.125106	0.068093	0.044076	0.051428	1.30974	4.19723	1.63976	0.688498	2.927	0.718227	0.805958	0.615636	0.143085	3.02709	0.327545	2.37087	1.48092	0.06189	1.4855	5.82837	0.00625856
D114985	Female	24	468	3.43329	0.477121	1.19033	1.23355	0.02021	0.05836	0.020616	0.151908	4.06958	0.385719	0.006521	0.018068	0.18508	0.027144	0.021041	0.01037	0.0330438	0.036275	0.01583	0.011852	0.042673	1.16608	4.39475	0.763642	0.457052	0.577555	0.192722	0.526871	0.328382	0.0886211	6.729	0.19333	0.406876	0.767905	0.041748	0.928926	4.43704	0.00300145
D115118	Male	24	413	4.7803	1.3075	1.48001	3.21362	0.042814	0.025178	0.003706	0.028161	1.14126	1.18798	0.056874	0.028209	0.415984	0.064141	0.04417	0.0163073	0.0727316	2.10781	0.528567	0.053858	0.319198	0.528968	0.44273	0.22919	0.233765	0.270558	0.106291	0.505614	0.297601	0.303284	1.47976	0.563978	1.85692	0.937572	0.091472	1.26391	2.53598	0.014517
D115338	Female	22	408	3.76574	1.15229	1.31597	0.520845	0.026193	0.063888	0.027983	0.216199	1.70911	0.812597	0.014337	0.021269	0.215585	0.034346	0.028365	0.0131868	0.0529885	0.193943	0.110908	0.02567	0.075252	1.03782	0.624066	0.297662	0.764426	1.4674	0.302248	0.389642	0.198275	0.0637739	1.4544	0.132768	0.44975	0.796672	0.043295	0.872429	4.69982	0.00308415
D115346	Male	30	425	4.31973	1.23045	1.51055	2.60935	0.035224	0.01799	0.002673	0.020394	0.935107	1.05368	0.044988	0.040091	0.37526	0.04336	0.038249	0.0186806	0.100172	0.399021	0.197008	0.060036	0.146641	0.117034	0.873024	0.404578	0.130591	0.719018	0.240393	0.971568	0.968526	0.0470566	1.70575	0.0618446	1.5311	0.8153	0.056404	0.681742	3.10516	0.0178418
D115362	Female	32	121	5.31868	0.886491	1.24551	2.7593	0.038027	0.033227	0.009408	0.047555	1.43799	0.704298	0.022755	0.380069	0.269143	0.20816	0.060035	0.11839	0.491182	1.04915	0.401184	0.461506	0.235283	0.425213	0.243716	0.111374	0.076164	0.072491	0.030201	0.242598	0.088134	1.3817	0.362111	0.938917	2.15519	1.98962	0.098455	1.7668	0.721414	0.00929867
D115370	Female	38	141	5.12612	1.48287	1.60638	1.38152	0.021085	0.05386	0.012272	0.070578	3.15008	0.649469	0.019541	0.059512	0.249669	0.024254	0.017051	0.0899843	0.250137	0.686178	0.332521	0.166674	0.241764	0.02759	0.549671	0.270501	0.052407	0.035601	0.014163	0.145655	0.057937	0.368817	0.432085	0.561463	1.71271	2.11971	1.30418	1.34758	1.35491	0.012191
E036460	Female	33	393	4.38562	0.70757	1.07918	2.79895	0.038933	0.029803	0.008421	0.041112	1.28828	1.24723	0.058315	0.045031	0.428493	0.026072	0.020098	0.0149627	0.0631155	0.278016	0.141823	0.025952	0.102862	0.597434	0.961969	0.459513	0.157577	0.305895	0.115154	0.479599	0.277877	0.254408	1.08241	0.51933	0.408932	1.08799	0.065724	1.03929	2.68351	0.0150297
E047395	Male	38	387	4.48572	1.30535	1.60531	2.27763	0.015883	0.043556	0.010581	0.057901	4.48295	0.371925	0.027077	0.03388	0.289752	0.003046	0.00063	0.0178443	0.112836	0.183777	0.108233	0.08098	0.064753	0.47676	0.746125	0.361432	0.153701	0.281196	0.108121	0.426916	0.22303	2.40063	0.838659	1.18353	1.21417	1.04288	0.072371	1.03072	2.57568	0.0107069
E049206	Female	36	351	3.256	0.643453	1.29226	1.96551	0.027265	0.009691	0.00224	0.018625	1.72562	1.0856	0.04789	0.000699	0.381229	0.139233	0.051912	0.0107338	0.0897666	0.223881	0.126682	0.04887	0.063792	0.697946	3.85825	0.93421	0.279344	0.338996	0.12065	0.36227	0.179051	0.104465	0.580591	0.227505	1.55228	0.641616	0.040161	0.0516223	5.76164	0.0102859
E065113	Male	37	494	4.63445	0.959041	1.4133	4.39253	0.070695	0.077671	0.024413	0.196503	0.750639	3.10654	0.058621	0.02911	0.431857	0.356134	0.109253	0.0180441	0.0848803	0.389391	0.181931	0.051716	0.124091	0.387008	0.328424	0.147835	0.193075	0.234342	0.096844	0.724027	0.544944	0.572247	5.7485	0.73804	1.35853	1.67337	0.078037	0.705879	2.34344	0.0098321
E076593	Male	41	410	4.17829	1.17609	1.55991	3.94996	0.049858	0.014208	0.00438	0.031684	0.500645	1.72412	0.085137	0.042371	0.579831	0.188774	0.05738	0.0103383	0.0207369	0.118601	0.060199	0.024892	0.081189	0.607183	0.966459	0.460559	0.166175	0.706522	0.239215	0.503576	0.297502	0.219592	2.45374	0.473007	0.633416	0.750116	0.059682	0.822481	3.21229	0.00849998
E094523	Male	47	374	4.14882	0.94939	1.3075	2.16327	0.029541	0.067267	0.016986	0.124617	5.48803	0.398018	0.01008	0.009895	0.185875	0.018151	0.012057	0.0182709	1.76583	0.391854	0.18555	0.217572	0.100145	1.7329	5.23438	2.2783	0.874312	0.224317	0.094115	0.0457	0.022546	0.0919887	0.594046	0.194088	1.98107	1.30602	0.049007	1.23008	6.77609	0.00509533
E094743	Female	44	372	4.06819	0.732394	1.13988	3.25302	0.043523	0.020592	0.003634	0.02783	1.07098	1.38513	0.065987	0.024623	0.471936	0.022017	0.015217	0.0161635	0.067974	0.315584	0.150762	0.040584	0.099856	0.234091	0.475171	0.247774	0.135841	0.157534	0.060696	0.406605	0.210867	0.150827	0.93652	0.340799	0.443546	0.689024	0.057145	0.721537	1.97763	0.0081933
E095358	Female	41	175	3.9309	1.27184	1.68931	0.412781	0.00936	0.032505	0.000129	0.002714	1.41201	0.815418	0.028615	0.025384	0.298889	0.014421	0.007156	0.0126063	0.0393089	0.158022	0.097097	0.018632	0.086762	3.08348	0.435444	0.227101	0.531769	0.101319	0.041907	0.323868	0.158864	0.17523	0.322851	0.36532	1.0525	0.440366	0.047618	0.285562	5.58167	0.00751885
E095510	Female	58	451	4.09391	1.27184	1.549	5.37052	0.055982	0.063582	0.026496	0.211437	0.428819	1.80703	0.110074	0.01722	0.945067	0.12516	0.049027	0.0152341	0.136768	0.294213	0.147368	0.073872	0.073864	0.527632	0.815722	0.38016	0.158558	1.25186	0.28577	0.955742	0.943908	0.151483	3.73033	0.341788	0.503217	0.763263	0.073043	1.00027	3.18441	0.0102731
E096206	Female	58	385	2.42975	0.913814	1.43297	5.65888	0.067544	0.049088	0.008003	0.039536	2.34718	2.73418	0.11421	0.013355	0.955422	0.05058	0.040064	0.0150309	0.0628415	0.281768	0.143125	0.009336	0.120222	0.797873	0.872326	0.402009	0.28348	0.344871	0.121792	0.428114	0.232586	0.0944402	0.671195	0.204437	1.88388	0.583841	0.024641	0.530966	5.16715	0.0076281
E096303	Male	36	351	4.76886	0.892095	1.62118	3.13962	0.041714	0.022959	0.00619	0.03743	1.09848	1.14498	0.054363	0.04674	0.402109	0.057302	0.043143	0.0239612	0.116664	2.41479	0.553722	0.05228	0.525538	0.624777	0.638825	0.316119	0.182357	0.203047	0.08805	0.816454	0.635035	0.206682	0.608302	0.436867	0.403591	0.664369	0.08901	1.26199	2.12151	0.0127419
E096442	Female	28	431	4.03387	1.35984	1.53656	4.39924	0.053284	0.017472	0.002377	0.019712	0.911136	3.13832	0.13878	0.025961	1.07814	0.020304	0.013482	0.0131038	0.0385352	0.192239	0.110824	0.006236	0.009321	0.687308	1.15964	0.552366	0.26033	0.484285	0.167643	0.569625	0.405167	0.190088	3.13635	0.397214	0.709994	0.686863	0.055235	0.715354	3.61228	0.00686553
E104103	Female	48	383	3.49471	0.70757	0.944483	0.921496	0.036493	0.00969	0.003847	0.029572	1.71772	1.34817	0.017032	0.007789	0.2332	0.379018	0.10761	0.0136951	0.0542561	0.204634	0.116511	0.009782	0.078844	0.559194	3.54769	0.928802	0.322047	0.399458	0.140367	0.377873	0.193686	0.220612	1.104	0.46635	0.57387	0.498623	0.038546	0.673534	6.81661	0.00601547
E104496	Female	26	85	5.52797	0.491362	1.22011	3.44645	0.045359	0.045273	0.003727	0.028362	1.92295	1.12037	0.052211	0.078588	0.39226	0.054707	0.041344	0.109135	0.460532	0.843826	0.371947	0.233924	0.225465	0.220417	0.308134	0.142836	0.02612	0.023377	0.009116	0.191653	0.074308	0.468337	0.355845	0.873862	3.94266	1.03188	0.13835	0.805336	0.89468	0.0138753
E106593	Male	42	157	3.69205	0.892095	1.15229	1.82536	0.019277	0.053138	0.002923	0.022508	8.92387	0.334276	0.026612	0.020302	0.289138	0.01144	0.00297	0.0140494	0.055974	0.114696	0.055397	0.034136	0.031149	1.59302	0.168748	0.08016	0.554828	0.613805	0.211079	0.297438	0.138648	0.0615808	0.421168	0.130515	1.46837	1.21281	0.042115	1.44604	6.71585	0.00731909
E108624	Male	38	166	4.33415	0.897627	1.3075	0.940915	0.018252	0.063926	0.013635	0.088001	4.68571	0.703116	0.022445	0.056292	0.268417	0.026868	0.020719	0.019031	0.0585186	0.404643	0.203913	0.042444	0.154217	0.256846	0.810833	0.379214	0.140636	0.605122	0.206766	0.302055	0.141744	0.173376	0.44967	0.361061	1.06749	0.615551	0.063545	1.38666	0.806251	0.0178717
E109768	Female	22	350	4.45427	0.755875	1.26717	2.17274	0.029723	0.0101	0.004697	0.032988	1.49805	0.964327	0.038092	0.031702	0.337995	0.192088	0.057677	0.0180211	0.0420889	0.378707	0.181774	0.012414	0.159399	0.506147	0.801062	0.379191	0.178227	0.368364	0.124799	0.266855	0.101366	0.179087	0.578162	0.367067	1.11682	1.16356	0.076967	0.938371	2.65362	0.0173025
E115339	Male	39	146	4.5201	0.763428	1.36361	1.99708	0.027584	0.063915	0.02154	0.162689	4.56459	0.549325	0.016073	0.035383	0.229343	0.019057	0.012386	0.00462645	0.125373	0.041262	0.025198	0.08797	0.015936	0.325681	0.173942	0.082138	0.152516	0.212032	0.091366	0.13708	0.05399	0.909506	0.350665	0.855239	1.03802	1.88114	0.069564	0.909024	2.49066	0.00564478
E115355	Female	35	427	3.70475	1.17609	1.36922	3.83002	0.050738	0.063768	0.027646	0.213603	0.785635	1.80088	0.08283	0.019047	0.564627	0.378006	0.063117	0.0153232	0.0650665	0.155633	0.094618	0.017658	0.04924	0.965101	0.528054	0.260083	1.14952	1.79729	0.390624	0.668863	0.50292	0.222679	1.99562	0.469944	1.48957	0.680863	0.049018	0.888711	5.44335	0.00858932
E115363	Male	32	125	4.44644	1.02119	1.4843	1.42484	0.021733	0.068478	0.011716	0.067371	5.5141	0.374066	0.004611	0.031479	0.162851	0.024412	0.0177	0.0162662	0.0606223	0.329302	0.154973	0.040446	0.115919	0.491217	0.770978	0.377413	0.183004	0.31305	0.115694	0.284431	0.119263	0.314098	0.285839	0.567619	1.33117	1.1818	0.068538	1.0696	0.760837	0.0417422
E115397	Male	35	104	5.96426	1.40654	1.43616	3.19197	0.042388	0.048176	0.000185	0.010827	2.32912	1.45331	0.07216	0.068104	0.49083	0.151387	0.053005	0.0602249	0.108767	1.42833	0.420718	0.160238	0.198215	0.178176	0.22736	0.103065	0.098025	0.095577	0.037599	0.155448	0.060702	0.84169	0.358635	0.748542	2.68353	0.570856	0.151491	0.504204	0.927854	0.00858574
E115402	Female	37	184	2.53908	1.02119	1.18752	3.18387	0.042243	0.038472	0.009108	0.044997	1.55245	1.04106	0.04408	0.00742	0.369905	0.052638	0.040688	0.0111719	0.045961	0.136485	0.075372	0.036534	0.035262	0.785453	1.9861	0.807725	0.314338	0.395623	0.136373	0.329249	0.161415	0.154099	0.553084	0.345368	0.576914	0.588371	0.027161	0.551284	4.63987	0.00879329
E116033	Female	35	422	4.45823	0.732394	1.1959	1.18966	0.019666	0.068703	0.017192	0.125508	5.66587	0.541285	0.01578	0.032371	0.226742	0.017619	0.011556	0.0181359	0.135406	0.165858	0.101369	0.058222	0.066817	0.482968	0.764397	0.364635	0.150159	0.127767	0.050812	0.531151	0.345013	0.35412	1.60741	0.557787	1.11634	0.84831	0.080401	0.914309	0.808781	0.0109695
F038869	Male	51	422	5.13853	0.944483	1.47712	6.30007	0.070577	0.029698	0.009333	0.046927	1.28411	1.18281	0.056238	0.140132	0.413381	0.02671	0.020365	0.651943	0.828705	2.60279	0.564757	0.410644	0.429242	0.424483	1.47246	0.651298	0.048552	0.031717	0.013047	0.403539	0.206976	0.282479	1.60598	0.60884	2.75158	1.66527	0.105837	3.39326	0.616535	0.00949862
F040202	Male	40	394	4.45712	0.863323	1.25042	3.372	0.044481	0.047428	0.002904	0.022385	2.25011	1.48709	0.076429	0.027187	0.507264	0.084739	0.04525	0.0158092	0.108796	0.217466	0.119308	0.052194	0.082477	1.06763	2.75842	1.08039	0.142722	0.12791	0.05089	0.528224	0.344565	0.295995	0.823094	0.531206	1.31698	0.852296	0.063208	0.935013	1.15049	0.00989965
F049477	Male	34	453	3.81365	1.28556	1.46687	2.72415	0.037159	0.006804	0.000413	0.011966	1.63885	0.95699	0.036798	0.019311	0.335273	0.048383	0.039703	0.012339	0.0169878	0.177243	0.104002	0.0283	0.077496	0.976358	0.190503	0.087958	0.246182	0.193797	0.080357	0.560844	0.394868	0.108341	3.73642	0.229137	1.15838	0.651612	0.04392	0.876825	3.63752	0.00801513
F062907	Female	31	58	4.88335	0.863323	1.63649	1.82716	0.025816	0.032264	0.033931	0.321939	1.39926	0.607294	0.017316	0.035544	0.235367	0.009338	0.001152	0.0237492	0.0252354	0.46958	0.24577	0.012532	0.164953	0.253138	0.635679	0.316006	0.126919	0.123684	0.048854	0.086396	0.038978	0.225531	0.477215	0.481539	1.67456	1.87629	0.093663	1.23315	0.748858	0.023055
F071159	Female	38	476	4.95762	0.857332	1.35025	3.52108	0.045968	0.016558	0.002273	0.019186	0.904295	1.70833	0.081095	0.049283	0.547501	0.211776	0.06095	0.020362	0.107443	0.427749	0.223862	0.060302	0.140967	0.213502	0.563992	0.275636	0.114666	0.109481	0.04548	0.634807	0.439698	1.38676	6.6071	0.899613	1.67993	1.32331	0.085666	1.29042	1.67696	0.0384711
F077280	Female	54	399	3.44451	0.50515	1.0086	1.44773	0.022523	0.082811	0.023144	0.193514	10.0165	0.84764	0.031344	0.008446	0.319999	0.330523	0.05729	0.0105477	0.0452101	0.276703	0.141697	0.04797	0.08378	0.941625	4.38281	0.563692	0.438314	0.546035	0.184769	1.03331	1.03131	0.170392	1.28877	0.358691	0.594859	0.583841	0.033718	0.386614	6.29415	0.00742243
F077808	Female	41	463	2.86094	0.672098	1.30103	1.89617	0.01599	0.03757	0.010333	0.056606	4.53568	0.525459	0.003335	0.016096	0.130264	0.012059	0.003555	0.00928665	0.0394476	0.111916	0.053811	0.022262	0.042767	0.638372	1.55077	1.49284	0.340173	0.423419	0.14233	0.765742	0.60228	0.216203	4.03729	0.448294	0.311503	0.985018	0.041063	1.01051	3.81547	0.00753216
F091341	Male	43	376	3.01578	0.716003	1.40654	1.56225	0.023589	0.043597	0.011729	0.06793	1.75386	0.45727	0.011444	0.014605	0.204462	0.028019	0.021784	0.011039	0.0509713	0.130306	0.068975	0.036018	0.016548	0.944097	1.24922	1.04253	0.360042	0.451002	0.150679	0.377763	0.192439	0.133223	0.96848	0.323072	0.858317	0.502129	0.033132	0.422721	6.67673	0.0038952
F096435	Male	36	467	5.72408	1.2014	1.6721	0.936313	0.03151	0.007334	0.003844	0.029355	2.57147	1.36196	0.010926	0.094154	0.195612	0.166909	0.055556	0.199917	0.709235	0.249992	0.139012	0.239692	0.126049	0.076871	0.361047	0.184822	0.056946	0.039647	0.01776	0.37448	0.191272	1.32425	4.77841	0.985524	2.52501	1.28851	0.132259	1.75847	3.21824	0.0317293
F096964	Male	44	155	4.84894	0.39794	1.38202	2.13058	0.029447	0.054691	0.012957	0.078899	3.64039	0.237137	0.003015	0.043849	0.10003	0.036201	0.031781	0.0208845	0.0774778	0.588676	0.28092	0.045164	0.25983	0.194407	0.224218	0.102246	0.110567	0.106332	0.043937	0.326083	0.160143	0.264678	0.361217	0.528422	0.88759	0.724737	0.084283	1.41714	1.97437	0.0105425
F100057	Female	23	381	4.25406	1.90146	1.89708	5.11917	0.059612	0.053571	0.008444	0.042543	2.69467	0.628235	0.018663	0.053759	0.245604	0.100167	0.047499	0.0165294	0.043821	0.341649	0.159584	0.033546	0.0896	0.458305	0.787666	0.378341	0.206331	0.377912	0.128838	0.049693	0.025358	0.0822796	0.975415	0.179675	0.642256	0.635433	0.061891	0.644166	2.92384	0.0131787
F107654	Female	24	35	6.00436	1.14301	1.45179	0.510701	0.015306	0.071822	0.018796	0.146309	7.28	0.288239	0.003275	0.064513	0.12559	0.011453	0.003217	0.167373	0.367789	3.14118	0.584525	0.191746	0.504449	0.181319	0.28855	0.129254	0.101592	0.09879	0.03932	0.056811	0.026153	0.424064	0.237944	0.60708	1.66269	0.791837	1.18505	2.04557	2.86187	0.0241228
F107696	Male	26	434	4.97391	0.995635	1.21484	3.98474	0.054135	0.06079	0.026729	0.211761	0.535362	2.8062	0.088436	0.050551	0.596714	0.027033	0.020896	0.062428	0.136065	0.545812	0.27508	0.105134	0.193047	0.210864	0.712891	0.353303	0.113633	0.107805	0.045149	0.583371	0.416987	1.45306	2.73493	1.25765	0.521403	0.82223	0.084645	2.4747	1.57599	0.012371
F108007	Male	36	437	5.23322	0.819544	1.22272	6.47298	0.038283	0.036846	0.009535	0.048969	0.637918	2.65896	0.085649	0.11881	0.585548	0.0992	0.046848	0.0649944	0.279044	0.547816	0.275098	0.138044	0.234329	0.073307	0.607354	0.283412	0.081071	0.080309	0.031992	0.62553	0.43689	0.30733	3.6044	0.567388	2.55826	3.10315	0.099632	1.61765	1.23	0.0142452
F108829	Male	33	55	4.5801	1.13672	1.75891	1.15925	0.019148	0.046427	0.029818	0.25667	2.04896	0.62512	0.018489	0.032773	0.244022	0.016272	0.00922	0.746893	0.15389	6.01898	0.666136	0.098402	0.290848	0.288329	0.243185	0.110418	0.38087	0.483492	0.161946	0.032351	0.020247	0.318815	0.255756	0.570785	1.11814	1.88699	0.135461	0.576072	2.46292	0.00646575
F109921	Male	27	396	3.94255	0.724276	1.18184	3.05896	0.040758	0.027641	0.008597	0.044291	1.1988	1.2323	0.057273	0.026194	0.425608	0.042975	0.037626	0.013772	0.0476819	0.163013	0.098093	0.027162	0.066564	1.57694	0.42831	0.224945	0.728456	0.100936	0.041327	0.467499	0.266921	0.165078	1.23094	0.349249	0.802708	0.714367	0.053643	0.782929	4.04676	0.00813852
F110076	Male	29	68	5.24647	1.1271	1.32428	1.66424	0.023813	0.104193	0.021543	0.169404	15.3877	0.667608	0.019954	0.061328	0.258712	0.02329	0.016554	0.027131	0.289249	0.480036	0.255338	0.142278	0.19923	0.424068	0.353327	0.181139	0.080686	0.077739	0.031908	0.323486	0.152345	0.344194	0.326012	0.58969	2.10595	1.46725	0.112045	1.97488	1.31531	0.0735452
F114864	Male	42	62	5.0663	1.48144	1.76118	1.86817	0.090831	0.046105	0.010236	0.054952	4.51517	0.207523	0.031866	0.060105	0.32252	0.012911	0.00403	0.0986566	0.30708	1.49249	0.435915	0.125774	0.317931	0.048515	1.19357	0.570733	0.021446	0.019194	0.008791	0.116749	0.043428	1.98818	0.353347	1.39675	1.1987	1.35802	0.100739	1.21933	1.43578	0.0208884
F115330	Male	34	171	5.47191	0.968483	1.36736	1.34692	0.020982	0.054275	0.017668	0.128775	3.42689	0.599882	0.017126	0.075548	0.234328	0.024514	0.018358	0.094369	0.741036	0.76488	0.343227	0.239838	0.229657	0.07661	0.234088	0.107126	0.052858	0.035789	0.01461	0.04462	0.021147	0.735113	0.398989	0.802259	2.53492	1.97818	0.185451	0.268796	1.87886	0.018781
F115348	Male	25	8	4.74701	0.740363	1.23805	1.67583	0.023938	0.095722	0.014999	0.102074	12.513	0.644441	0.019335	0.046121	0.246678	0.027288	0.021307	0.0522545	0.122549	0.491395	0.261442	0.057576	0.130796	1.95511	0.294064	0.129895	0.162642	0.173885	0.070177	0.015926	0.011293	0.238366	0.192857	0.506138	1.03558	1.79209	0.080413	1.71593	0.880718	0.00352728
F115356	Male	30	482	4.5995	1.08636	1.24551	4.65573	0.052188	0.074253	0.024677	0.199052	0.81548	1.99002	0.055391	0.028129	0.408836	0.026167	0.0202	0.013662	0.0538983	0.2032	0.116168	0.021606	0.052497	0.245543	0.221147	0.100394	0.208264	0.247712	0.10287	0.901692	0.80157	0.583089	6.43812	1.00929	0.39293	2.94838	0.065416	1.22006	1.24177	0.00511096
F115364	Male	31	21	5.78039	1.34439	1.43933	0.70452	0.016896	0.054465	0.01275	0.077771	3.55047	0.478039	0.012605	0.072702	0.212049	0.028084	0.023095	0.557196	0.136165	0.539172	0.273595	0.154522	0.135994	0.042579	0.349096	0.180316	0.041394	0.027202	0.011614	0.037626	0.020247	2.87791	0.281044	2.22475	0.7961	1.13197	0.175604	1.92896	1.15664	0.0120981
F115411	Male	44	180	4.34567	1.53656	2.31492	2.19147	0.026218	0.079569	0.003027	0.023099	8.35175	0.378024	0.036395	0.045607	0.335273	0.01127	0.002646	0.0162067	0.0726983	0.325047	0.15427	0.042806	0.101373	0.285309	7.43938	2.96009	0.13423	0.726159	0.241822	0.365877	0.180021	0.193633	0.51852	0.404569	1.03377	0.575655	0.064655	0.993113	6.15099	0.0129284
F115974	Female	27	389	3.59912	0.748188	1.17609	2.01104	0.02789	0.057493	0.014226	0.098224	3.95749	0.716163	0.023946	0.000606	0.27562	0.287225	0.090255	0.00705763	0.034782	0.062754	0.038788	0.019138	0.055214	2.93678	0.546163	0.268642	1.1503	2.45825	0.613686	0.453178	0.247662	0.109791	0.888951	0.245827	0.68826	1.26917	0.04358	1.16418	3.6618	0.00509326
F116092	Female	32	388	3.97791	0.681241	1.17898	0.778305	0.030676	0.050514	0.009826	0.050423	8.12862	0.459167	0.035404	0.008819	0.334032	0.0106	0.001791	0.0181703	0.0472805	0.391399	0.184009	0.034244	0.088763	0.579064	0.931013	0.441892	0.421908	0.636724	0.215311	0.449054	0.246593	0.183127	0.98775	0.384602	1.04185	0.830033	0.092108	0.713161	2.8116	0.00654071
F117445	Female	33	38	5.68302	0.875061	1.27875	1.7686	0.024923	0.05126	0.011651	0.067234	2.52019	0.755027	0.025432	0.072047	0.284678	0.024248	0.016975	0.615495	0.555475	0.33743	0.157794	0.821176	0.125924	0.141432	0.363338	0.191182	0.092525	0.090689	0.035195	0.086323	0.037988	0.92352	0.219709	0.866885	2.23577	1.16165	0.157196	1.40818	1.34773	0.0316855
G036802	Male	47	182	4.99116	1.44871	1.56229	1.17219	0.019175	0.063647	0.013173	0.080881	4.52633	0.649553	0.019779	0.051973	0.253221	0.024365	0.017598	0.14558	0.441991	2.03636	0.50517	0.110712	0.329652	0.229771	1.10922	0.525151	0.138693	0.142537	0.054491	0.266855	0.100376	0.251651	0.524175	0.517391	1.59503	0.875587	0.094922	1.9588	1.32041	0.0189398
G053463	Female	31	136	4.98908	1.24055	1.68034	1.30334	0.020394	0.115274	0.01536	0.102473	16.1175	0.642916	0.019138	0.051193	0.245937	0.02243	0.015874	0.0659367	0.0280897	1.3088	0.416785	0.008498	0.320665	0.369876	1.11448	0.525304	0.140873	0.144144	0.05462	0.257486	0.091493	0.692802	0.424805	0.871314	1.63554	2.10351	0.082966	2.75733	1.60319	0.0330426
G074147	Male	38	9	5.30367	1.12385	1.53275	1.7432	0.024588	0.04664	0.039385	0.392007	2.0628	0.594849	0.017004	0.060664	0.232738	0.013779	0.005809	0.0946944	0.47657	0.771787	0.347883	0.302156	0.249403	0.146829	0.344251	0.165315	0.087932	0.087285	0.034428	0.179721	0.069741	0.90919	0.345464	0.815967	2.13933	1.64387	1.278	1.54449	0.734055	0.0154525
G074820	Female	37	403	3.05308	0.869232	1.32634	2.42466	0.032646	0.05263	0.008048	0.039536	2.57211	1.01374	0.040044	0.010633	0.346448	0.132444	0.049545	0.003024	0.0465281	0.117133	0.059474	0.025794	0.044298	0.839762	2.50417	0.675116	0.262832	0.32215	0.116724	0.480635	0.278634	0.120003	1.37941	0.281502	0.540832	0.813251	0.038039	0.874749	4.20276	0.00329221
G094216	Female	33	58	4.93187	0.643453	1.15229	1.49765	0.023205	0.058032	0.018972	0.146476	4.00534	0.84563	0.031325	0.046768	0.319331	0.038671	0.035134	0.0448389	0.0835336	0.491307	0.258602	0.050348	0.173017	0.240403	1.1081	0.518274	0.125823	0.119651	0.048091	0.108471	0.040838	1.70001	0.303874	1.39365	2.32864	0.934769	0.0785	4.29048	1.29128	0.0110305
G094321	Female	34	357	3.49624	0.929419	1.25042	3.2628	0.043942	0.047335	0.007862	0.039507	2.15975	1.4121	0.067387	0.018629	0.477621	0.100043	0.047469	0.0137173	0.0544748	0.210117	0.116809	0.00869	0.079975	0.914875	2.62293	0.491707	0.32799	0.40936	0.140893	0.046731	0.02357	0.212314	0.924278	0.446544	0.929779	0.18776	0.021964	1.53357	7.37768	0.00522185
G095041	Female	28	351	4.31986	1.56467	1.50379	1.50986	0.023374	0.058703	0.022613	0.182534	4.18011	0.828014	0.029962	0.042038	0.313844	0.035633	0.031014	0.0199179	0.100299	0.42169	0.220791	0.071092	0.1558	0.112201	0.836895	0.383529	0.124151	0.6586	0.223402	0.361263	0.175961	0.121223	0.57926	0.285068	1.33308	0.821764	0.064055	0.852853	2.63408	0.0156681
G096800	Female	26	375	4.35214	0.755875	1.14922	3.60529	0.046761	0.042344	0.009751	0.049272	0.605844	0.906495	0.081831	0.032001	0.548533	0.045249	0.03947	0.014472	0.0627998	0.246353	0.132511	0.042928	0.101999	0.462475	6.59059	2.47847	0.242864	0.370048	0.125938	0.392185	0.201136	0.219576	0.751273	0.45702	1.05074	0.954697	0.065305	1.51433	4.22135	0.0130032
G096999	Female	25	456	2.34044	0.556302	1.18469	4.05386	0.050233	0.063461	0.026192	0.208468	0.778618	1.74819	0.089098	0.010016	0.602737	0.320133	0.133487	0.011828	0.0475393	0.154241	0.094224	0.011866	0.074261	0.819997	1.19927	0.574357	0.156712	0.164779	0.063828	0.743581	0.56337	0.110305	5.08284	0.252296	1.79361	0.711194	0.038661	0.776692	4.96055	0.00708373
G103320	Male	42	98	4.86896	1.90526	2.55255	1.44193	0.022085	0.088624	0.020225	0.149923	11.0336	0.840632	0.031314	0.045117	0.318815	0.293983	0.069214	0.0199473	0.083601	2.07121	0.520714	0.075278	0.318338	0.205173	0.274948	0.126317	0.088446	0.087585	0.034663	0.153658	0.059766	0.432283	0.356278	1.61642	1.6635	1.36951	0.085536	0.871249	1.62786	0.0114538
G107639	Male	39	464	5.32369	1.47567	1.71349	4.05019	0.047989	0.013578	0.003949	0.030087	0.783998	1.40939	0.079713	0.412123	0.539115	0.257151	0.066155	0.105363	0.360617	0.52671	0.27056	0.310988	0.176678	0.114592	0.640278	0.318766	0.084088	0.086042	0.033007	0.678795	0.519944	1.43261	4.0375	1.0131	1.78523	1.60846	0.116993	2.28799	0.708579	0.00886144
G110768	Female	24	422	2.82151	1.41664	1.66464	1.54309	0.023581	0.087365	0.022493	0.173683	10.7965	0.744243	0.025224	0.015847	0.279556	0.35449	0.126073	0.0083268	0.0373464	0.084453	0.043984	0.021326	0.019855	0.640577	2.38336	1.27125	0.14846	0.153962	0.058403	0.393584	0.202047	1.58803	2.36594	1.07879	0.67198	0.668988	0.030196	0.71204	7.46203	0.00590547
G114247	Male	44	50	4.49145	0.579784	1.3032	1.49165	0.023193	0.058659	0.014046	0.097252	4.14421	0.687417	0.020775	0.034327	0.264537	0.316724	0.073636	0.0180387	0.113606	0.213353	0.119024	0.10011	0.073272	0.471264	0.368638	0.198426	0.196989	0.165621	0.065391	0.078469	0.037161	0.753671	0.164909	0.668525	1.14266	1.31798	0.064641	1.02143	2.59211	0.0131232
G114962	Male	38	11	4.99193	1.07188	1.35984	0.898619	0.017845	0.065551	0.023809	0.195548	5.08811	0.840124	0.031184	0.040702	0.318254	0.019626	0.012764	0.0215804	0.108857	1.59962	0.453118	0.079646	0.477426	0.295681	4.34738	1.81856	0.128669	0.125251	0.049786	0.023467	0.012206	0.289896	0.284922	0.470487	1.37831	0.8593	0.094924	3.19031	1.31693	0.0187806
G115331	Male	32	78	5.29216	0.531479	1.11059	1.44704	0.022148	0.085509	0.019696	0.14673	10.6255	0.600252	0.01718	0.232382	0.23498	0.042946	0.037511	0.0842589	0.46559	0.635431	0.316643	0.266992	0.219741	0.419719	0.425318	0.224893	0.07871	0.074184	0.030701	0.312826	0.149197	0.221316	0.473111	0.46732	1.89497	1.37046	0.132694	1.00851	1.04384	0.05525
G115349	Male	32	143	5.8874	0.591065	1.4014	2.20321	0.031168	0.05483	0.000125	0.002577	2.43648	0.713893	0.02326	0.070693	0.271054	0.028029	0.023025	0.0916542	0.319684	0.548772	0.275816	0.136542	0.158828	0.178811	0.682704	0.341262	0.113598	0.107535	0.044516	0.304557	0.143018	2.30662	0.346075	1.23916	0.939865	0.788853	0.250739	0.79349	0.628745	0.011005
G115357	Female	26	15	5.90802	1.17898	1.58546	0.361396	0.008934	0.056153	0.014872	0.101089	3.75075	0.671389	0.020396	0.068838	0.2615	0.02487	0.018896	0.0205315	0.343074	0.611315	0.287625	0.176478	0.18621	0.057766	0.268799	0.124043	0.054512	0.037856	0.015232	0.065232	0.030967	0.929287	0.213663	0.83358	1.7788	1.28676	0.119978	1.18214	1.57551	0.00920876
G116213	Female	45	425	3.56832	0.863323	1.1271	0.453067	0.014056	0.04462	0.011985	0.068942	1.82125	0.77802	0.026372	0.007676	0.288799	0.027841	0.021307	0.0111213	0.0456236	0.131695	0.073553	0.013954	0.053004	1.51493	0.474658	0.247509	0.735656	0.74579	0.253217	0.541112	0.358825	0.0331534	1.67879	0.0570053	1.859	0.862314	0.054586	0.427295	4.07242	0.00422766
H003697	Male	35	359	3.00732	1.4014	1.63749	0.852088	0.028623	0.00636	0.003863	0.029946	3.1595	1.3291	0.005695	0.019254	0.184206	0.393046	0.123422	0.00581985	0.0506929	0.061808	0.034952	0.007134	0.02352	0.739073	1.17207	1.06961	0.363519	0.45746	0.153336	0.040286	0.020689	0.146089	0.869442	0.337377	0.438818	0.65237	0.054847	0.690184	3.99334	0.00620775
H006032	Male	56	475	4.70594	1.26482	1.69197	3.37813	0.044963	0.0164	0.00047	0.014751	0.827896	2.54171	0.098757	0.027161	0.712849	0.222362	0.061863	0.019363	0.101739	0.411063	0.207733	0.062984	0.143466	0.271915	0.59896	0.282274	0.14152	0.145593	0.055635	0.713357	0.530746	0.450544	4.48765	0.659145	0.931161	1.71098	0.082753	1.30425	2.23016	0.031578
H022868	Female	43	474	2.3962	0.740363	1.20952	5.12736	0.059831	0.029064	0.003128	0.024488	1.25423	2.62224	0.104947	0.01551	0.778881	0.099974	0.047218	0.0161797	0.0702519	0.320574	0.154238	0.020408	0.156516	0.81684	1.72308	0.778304	0.256365	0.296664	0.114191	0.826987	0.645237	0.118919	4.47656	0.277761	0.518614	0.361428	0.024357	0.242025	4.65044	0.00759273
H030219	Female	33	358	3.53046	1.01284	1.34242	2.76101	0.038197	0.028391	0.003061	0.024202	1.23266	1.12642	0.052897	0.022482	0.39226	0.14971	0.052919	0.0143613	0.056644	0.231266	0.12872	0.01359	0.051654	0.630467	0.97545	0.462613	0.279271	0.32968	0.118939	0.410971	0.214325	0.196818	0.619342	0.419634	0.81586	0.562164	0.042904	0.322265	3.01649	0.00600381
H052223	Female	45	497	4.11681	0.491362	1.03743	3.86017	0.050652	0.01644	0.002271	0.019175	0.895528	2.91189	0.129772	0.001307	1.029	0.214007	0.061555	0.0148405	0.137984	0.269218	0.139941	0.087038	0.074068	0.672891	1.12174	0.548352	0.152683	0.267395	0.105674	1.05765	1.16149	0.131989	4.70121	0.318486	0.484969	0.950208	0.058298	0.827056	2.63103	0.00651213
H053579	Male	42	476	3.87367	0.80618	1.63448	2.51271	0.033721	0.027188	0.002859	0.02235	1.15444	1.34936	0.064769	0.013529	0.466043	0.137599	0.051822	0.011174	0.0394892	0.040662	0.025176	0.029318	0.023046	1.1051	0.375635	0.200384	0.720249	0.158721	0.060698	0.427998	0.230047	0.193971	4.56072	0.404689	0.772126	0.457037	0.050668	0.290785	5.97566	0.00397158
H054647	Male	28	31	4.91009	0.819544	1.52244	2.04305	0.028027	0.070266	0.016641	0.115972	6.95072	0.174228	0.002474	0.046315	0.051398	0.004844	0.000816	0.0974187	0.0227082	0.800537	0.356789	0.015964	0.171725	0.136808	1.39553	0.619029	0.148366	0.150773	0.058013	0.863955	0.677505	0.917388	0.239394	0.81434	2.28961	1.25116	0.080623	0.881987	1.7875	0.0708208
H073402	Female	37	386	3.64493	0.863323	1.15534	1.2071	0.020118	0.05985	0.013278	0.082262	4.36127	0.411476	0.010783	0.017934	0.192627	0.036385	0.032485	0.0174717	0.0815826	0.029722	0.01294	0.01458	0.028282	1.27869	0.365758	0.192349	0.673125	0.676889	0.23884	0.3772	0.192044	0.139438	0.747307	0.326686	0.332004	1.46554	0.039309	1.44028	3.79805	0.0051019
H094526	Female	34	377	3.95947	0.959041	1.38917	2.48109	0.033717	0.036071	0.009108	0.046381	1.49155	0.777336	0.026239	0.023342	0.288578	0.055848	0.042842	0.0144869	0.0406131	0.24643	0.133739	0.031774	0.088708	0.583421	0.940892	0.443732	0.196931	0.155502	0.060678	0.048711	0.023973	0.165816	1.15152	0.35831	0.692329	0.709478	0.051887	0.797963	2.8414	0.00700506
H095034	Male	44	456	4.14826	1.14922	1.51322	1.47534	0.023183	0.039495	0.009801	0.049335	1.59935	1.02485	0.042331	0.025099	0.35466	0.141983	0.05215	0.0148905	0.61785	0.269235	0.140781	0.255218	0.055475	1.75762	5.33755	2.27897	0.87454	0.178962	0.072689	0.725965	0.559786	0.187878	3.94332	0.390745	1.71567	1.48979	0.058303	1.06568	8.62962	0.00632869
H095076	Female	54	432	3.36173	0.792392	1.33646	2.77882	0.038307	0.025126	0.003373	0.025072	1.12984	1.2582	0.061438	0.013662	0.438502	0.19219	0.058408	0.0102242	0.0473363	0.301558	0.148102	0.022384	0.096417	0.712912	4.88386	0.5022	0.912971	1.28748	0.293699	10.0337	1.44936	0.128474	1.58518	0.317553	0.382738	0.619249	0.041125	0.501002	6.43979	0.00898813
H095092	Female	34	145	4.06247	0.681241	1.21219	1.37674	0.020988	0.063864	0.019996	0.149295	4.54299	0.651174	0.019868	0.015708	0.256968	0.391844	0.091947	0.0159881	0.0676332	0.312778	0.149873	0.035662	0.091234	0.234694	0.48919	0.25048	0.141704	0.166522	0.065858	0.287164	0.125426	0.126066	0.450612	0.298587	0.882173	0.708179	0.057003	0.749159	1.79327	0.00716637
H095482	Male	54	350	2.75815	0.919078	1.35793	2.07151	0.028081	0.09751	0.0181	0.144248	12.8506	0.90129	0.033772	0.011128	0.329488	0.275385	0.086169	0.012794	0.0526076	0.187445	0.108851	0.032796	0.054631	0.750688	1.05369	1.99162	0.301064	0.377072	0.127955	0.352698	0.174302	0.0665704	0.577194	0.140002	0.598852	0.45871	0.04084	0.302029	4.46978	0.00646864
H095995	Female	28	356	3.85938	0.919078	1.29003	3.26254	0.043887	0.019132	0.002825	0.021985	0.989191	1.01717	0.040424	0.023396	0.347122	0.225732	0.061886	0.0122945	0.0210008	0.389618	0.183746	0.02915	0.15572	1.469	0.340252	0.161568	0.728243	0.119471	0.04805	0.379953	0.194157	0.193333	0.600352	0.399262	0.691799	0.617508	0.051486	0.609291	7.85232	0.00391053
H096194	Male	31	355	5.26363	0.69897	1.40312	6.76999	0.074692	0.029694	0.008337	0.040952	1.27926	1.17447	0.055697	0.134205	0.409717	0.023233	0.016458	0.0735183	0.293053	0.61284	0.300451	0.200886	0.261307	0.142032	0.379726	0.203139	0.08004	0.074817	0.031526	0.41677	0.214325	0.230739	0.663985	0.540705	1.78904	2.96933	0.114225	2.18953	1.15982	0.0643183
H096209	Female	27	409	4.64016	1.13672	1.54158	3.22766	0.043398	0.017913	0.000181	0.010445	0.91975	1.47845	0.075431	0.030803	0.494598	0.034214	0.028355	0.0173097	0.0783556	0.357523	0.165811	0.056426	0.129625	0.475662	0.688177	0.348024	0.169878	0.190468	0.076137	0.405057	0.208621	0.468066	2.69308	0.57799	1.36391	1.55769	0.078141	0.979847	2.27312	0.0183144
H096657	Female	48	352	5.01481	1.02938	1.68574	3.03066	0.039895	0.02524	0.003179	0.024876	1.15217	1.02665	0.042385	0.038403	0.357826	0.036383	0.031979	0.73286	0.933037	1.97895	0.499606	0.955534	0.340726	0.024055	2.14546	0.896279	0.134405	0.140157	0.053718	0.312369	0.149102	1.6555	0.524916	1.13384	1.83866	1.10302	0.094998	0.989006	1.85843	0.0251606
H097157	Female	30	425	4.85898	0.851258	1.15534	3.31484	0.044214	0.047818	0.007785	0.039087	2.31334	1.42916	0.067482	0.035577	0.480924	0.039729	0.035577	0.0603301	0.0780812	1.72496	0.472089	0.07025	0.364019	0.212448	0.190949	0.09289	0.114608	0.109316	0.045319	0.534664	0.358825	0.448776	1.63167	1.01363	1.07702	0.830033	0.084569	1.11769	1.94571	0.00952338
H101745	Male	38	419	5.97004	1.37291	1.5302	4.34266	0.050969	0.040366	0.001568	0.017361	0.67327	2.02698	0.07883	0.065631	0.523376	0.24705	0.081208	0.0230688	0.351303	0.444659	0.231829	0.182956	0.161299	0.120128	0.348035	0.174417	0.060486	0.042111	0.021728	0.521885	0.316693	1.57782	1.54099	1.87531	2.61821	0.615551	1.12753	0.588422	1.61722	0.0218607
H106009	Female	29	119	4.76028	0.826075	1.23045	0.697809	0.016868	0.007449	0.00046	0.014431	1.66886	1.15731	0.055384	0.044985	0.405628	0.146943	0.052847	0.0198713	0.103898	1.65859	0.469689	0.05826	0.357695	1.17214	0.499125	0.253725	0.162908	0.176003	0.07095	0.269678	0.113435	0.22373	0.371359	0.473722	0.897262	0.748665	0.087063	1.195	2.1401	0.0334761
H106067	Female	36	85	4.48417	0.662758	1.44871	1.47332	0.02004	0.045212	0.004484	0.032294	8.70618	0.357626	0.038301	0.033408	0.342638	0.011157	0.002509	0.0149567	0.111012	0.183676	0.107423	0.085492	0.072977	0.479692	0.747993	0.361489	0.125188	0.138772	0.053443	0.150124	0.058043	2.06604	0.317229	1.48565	0.990379	1.32804	0.07188	1.23315	1.2224	0.0147787
H107193	Male	38	36	5.02128	1.10721	1.46538	1.88222	0.01558	0.042582	0.010462	0.057728	4.55069	0.506407	0.027452	0.052751	0.295022	0.011659	0.003385	0.0710087	0.155154	2.02807	0.504123	0.08509	0.319801	0.460805	0.518752	0.257281	0.147924	0.147925	0.057767	0.05693	0.028317	0.270904	0.260906	0.484366	1.54544	1.09735	0.095341	1.07431	1.54354	0.0278875
H108130	Female	24	68	5.08588	0.875061	1.10037	0.415961	0.009649	0.072	0.015908	0.112191	7.36925	0.505986	0.013017	0.060671	0.214726	0.008343	0.00089	0.0845734	0.191062	0.637342	0.316808	0.1568	0.237003	0.060518	1.20226	0.576685	0.032512	0.02506	0.011193	0.121876	0.047614	1.88242	0.454298	1.22564	1.03592	2.45399	0.093678	1.87846	1.41796	0.0249781
H109703	Male	32	486	4.91758	0.724276	1.28556	4.87244	0.047273	0.011658	0.003458	0.025391	0.485095	2.53783	0.093861	0.046618	0.642345	0.15999	0.090177	0.150903	0.0627108	1.46285	0.420968	0.03246	0.179641	0.03803	1.44885	0.621278	0.133494	0.135631	0.052564	0.954373	0.906585	0.350359	4.10975	0.633844	2.11039	1.34644	0.080813	1.1767	2.01047	0.0502926
H110824	Female	24	81	5.54852	1.13033	1.32838	1.20699	0.020041	0.013149	0.002699	0.020657	14.336	0.901631	0.034028	0.084394	0.333165	0.047527	0.039564	0.0795636	0.132764	0.871085	0.38351	0.094726	0.248835	0.06206	0.268181	0.120197	0.056549	0.038908	0.015653	0.270821	0.115182	0.979334	0.499638	0.822511	1.8827	1.03629	0.115793	0.698935	0.885724	0.0164799
H115332	Male	24	13	4.86193	1.18752	1.69548	2.36092	0.017167	0.043648	0.010777	0.058474	4.48086	0.559481	0.026391	0.029044	0.289041	0.015756	0.008732	0.0187069	0.0723432	2.07523	0.520943	0.046624	0.496336	0.149285	0.16622	0.078031	0.07583	0.071131	0.029973	0.02748	0.019746	1.64557	0.284116	1.1139	1.13157	1.35728	0.086648	1.37996	2.21928	0.00857194
H115340	Female	34	474	3.48287	0.69897	1.08991	1.20483	0.023138	0.005914	0.00194	0.017671	1.85394	0.983025	0.003813	0.00113	0.150713	0.055339	0.042828	0.00657315	0.0342836	0.061826	0.036114	0.034222	0.092901	0.860727	7.10048	0.976909	0.429424	0.529274	0.179729	1.10529	1.2171	0.246358	4.4749	0.504463	0.471576	0.58833	0.038401	0.360937	7.12417	0.00441417
H115374	Female	27	70	5.40698	0.94939	1.28103	0.58005	0.016018	0.065337	0.012578	0.075384	5.02648	0.71716	0.023992	0.146665	0.27562	0.028399	0.023095	0.13303	0.698024	1.20801	0.40545	0.246452	0.420674	0.256876	0.334869	0.151596	0.155452	0.16104	0.063574	0.098164	0.039187	1.01967	0.489565	1.69799	2.03301	0.741463	1.53786	1.28964	1.17018	0.0128935
H115405	Male	20	58	3.74562	0.939519	1.35793	1.85636	0.025853	0.032066	0.033319	0.283752	1.395	0.611993	0.017655	0.008186	0.240473	0.014931	0.00798	0.0120825	0.0501876	0.030911	0.013584	0.038244	0.02567	1.44276	0.737216	0.359595	0.499025	0.582603	0.202574	0.105971	0.039802	0.152719	0.227104	0.342612	0.782972	0.81012	0.051078	0.874493	4.6481	0.00558711
H115413	Female	40	30	4.23576	0.732394	1.38382	1.8471	0.025847	0.066556	0.016732	0.117131	5.20156	0.561706	0.016452	0.055733	0.230294	0.019883	0.013045	0.0116235	0.073527	0.141938	0.089517	0.034774	0.058076	2.02449	6.71296	2.55918	0.560128	0.235024	0.097563	0.676956	0.509847	0.0962147	0.301327	0.208	1.58222	1.09753	0.061865	1.05144	4.42065	0.00489953
H116141	Male	43	367	4.58494	0.78533	1.3784	1.1786	0.019279	0.070208	0.013339	0.082377	6.54349	0.457192	0.011343	0.033387	0.197217	0.023397	0.01658	0.0147339	0.0610498	0.266997	0.139583	0.032568	0.085618	0.027012	0.241143	0.10972	0.132592	0.131012	0.052279	0.425188	0.22303	0.532387	0.68305	0.709873	1.1508	2.47895	0.077791	1.05682	1.58571	0.00393733
H116434	Male	34	53	5.04168	0.732394	1.16732	2.07411	0.017497	0.053969	0.010105	0.053468	4.46268	0.384462	0.064407	0.036263	0.448293	0.003835	0.000685	0.0996881	0.308128	1.76245	0.475624	0.099664	0.474277	0.272391	0.394116	0.216959	0.178803	0.199518	0.086224	0.031927	0.020163	0.536413	0.296459	0.71831	1.452	1.4619	0.110808	0.91803	2.16727	0.0120297
H117146	Female	34	112	4.93854	1.19866	1.4014	1.99397	0.027323	0.067235	0.015432	0.108985	5.41889	0.522184	0.014969	0.047518	0.22156	0.033121	0.027205	0.0197951	0.0845416	0.41471	0.215253	0.064246	0.191167	0.15206	0.629375	0.299179	0.090879	0.089013	0.03515	0.148013	0.058043	2.84922	0.369685	2.0691	2.05887	0.794317	0.08127	0.630166	1.32135	0.0116498
H194307	Male	31	481	4.01957	1.58092	2.21192	6.44078	0.051985	0.062209	0.025129	0.203425	0.503473	1.85743	0.135556	0.010385	1.04612	0.377726	0.095324	0.0106647	0.0425396	0.165504	0.098617	0.008348	0.066738	1.06724	2.72712	1.07555	0.192346	0.130213	0.0519	0.895694	0.793771	0.280013	4.76494	0.532402	0.51114	0.628627	0.049308	0.570171	2.78491	0.00345221
J002384	Female	40	364	3.10721	0.633468	1.25527	2.26433	0.075691	0.008415	0.004741	0.033136	0.36416	3.35848	0.088907	0.018613	0.599311	0.020496	0.013637	0.0029862	0.0524644	0.122229	0.063005	0.017206	0.022156	0.697519	1.06607	1.6188	0.35863	0.45087	0.150328	0.393364	0.201383	0.139274	0.678702	0.323926	0.376419	1.33282	0.037574	1.24739	7.49679	0.00243777
J005965	Male	34	446	5.43237	0.991226	1.67669	2.38747	0.032312	0.029848	0.005146	0.035487	1.29224	1.27578	0.061773	0.116249	0.43942	0.0306	0.024956	0.100305	0.646653	0.841432	0.369121	0.29167	0.281654	0.088417	0.336336	0.158712	0.065942	0.055136	0.025805	0.665199	0.50292	0.95939	1.7204	0.749595	1.94273	1.81758	0.128137	0.658844	1.02901	0.00883491
J008350	Female	39	392	4.94332	0.892095	1.27184	3.21797	0.043044	0.020448	0.00359	0.027355	1.07087	1.36725	0.065834	0.048639	0.469933	0.111315	0.048826	0.0694103	1.26903	0.606661	0.284932	1.02271	0.182558	0.192654	0.469665	0.240436	0.117932	0.111588	0.046053	0.961402	0.952542	1.90722	1.0414	1.32455	2.6376	1.43594	0.090626	0.303294	1.67641	0.0190509
J023513	Female	35	85	5.60247	0.544068	1.53403	2.04824	0.02803	0.058068	0.023073	0.190564	4.03291	0.707321	0.023358	0.097502	0.271998	0.259476	0.061656	0.161982	0.384225	5.3204	0.618956	0.201314	0.377153	0.072908	3.38063	1.29086	0.057271	0.039693	0.018841	0.046872	0.023597	0.718464	0.509275	0.784834	2.69058	1.4023	0.148607	0.940526	0.926112	0.00854967
J035045	Female	36	358	4.61146	0.672098	1.32838	3.22248	0.043125	0.034861	0.008954	0.044813	1.45578	0.696608	0.022188	0.030735	0.266051	0.044635	0.038704	0.0110747	0.0456124	0.13135	0.07148	0.035434	0.090423	0.342376	0.725723	0.357309	0.178042	0.195587	0.085165	0.445235	0.245068	0.464022	0.80465	0.619207	0.804007	1.38268	0.08775	2.04019	2.35499	0.00651846
J056339	Female	41	450	4.54865	1.0086	1.52763	1.44839	0.022569	0.085509	0.013608	0.086203	10.4277	0.737698	0.02445	0.034185	0.279163	0.030355	0.023896	0.188379	0.130306	1.8674	0.494046	0.089414	0.321873	0.316095	0.169641	0.081099	0.252683	0.294262	0.112546	0.703547	0.520621	0.287068	4.54553	0.544058	1.38295	1.89754	0.06397	0.90647	2.46837	0.00701253
J065206	Female	35	362	5.14637	1.02531	1.27184	0.417944	0.010463	0.064563	0.015809	0.111115	4.94278	0.88786	0.03293	0.041424	0.325552	0.04153	0.036814	0.181579	0.58351	1.80039	0.485883	1.18909	0.527911	0.143338	1.52517	0.686651	0.085641	0.086822	0.03419	0.390646	0.199225	0.408738	0.668916	0.62243	2.4499	1.87217	0.108154	1.91793	1.29837	0.00906875
J067002	Female	46	492	3.77357	0.612784	1.24055	3.31387	0.044182	0.019777	0.002253	0.018989	1.04874	1.04099	0.043007	0.024521	0.362895	0.020294	0.013362	0.0134878	0.0534633	0.196183	0.113715	0.033932	0.052507	1.29012	0.109682	0.056742	1.18367	0.147269	0.05708	0.477468	0.274606	0.0771817	5.18571	0.171081	0.829083	1.10866	0.038933	1.05929	3.94716	0.0030903
J068502	Female	21	149	5.88138	1.16137	1.74351	0.432887	0.026684	0.014047	0.004654	0.032654	1.83562	0.813835	0.015156	0.070327	0.226663	0.035083	0.029398	0.153846	0.370281	1.59252	0.445216	0.155164	0.198404	0.055135	0.269645	0.124645	0.051742	0.034644	0.014085	0.292443	0.136193	2.44697	0.357348	1.18549	0.939805	0.696968	0.148604	0.78652	3.16529	0.0112905
J069874	Female	24	364	4.03957	0.230449	1.0607	4.48225	0.051965	0.01214	0.004024	0.030256	0.414177	1.65575	0.127949	0.024029	1.00195	0.564059	0.066838	0.0077139	0.0349731	0.064758	0.043789	0.025508	0.065025	0.682888	1.14303	0.551914	0.375133	0.303711	0.114328	0.813646	0.635035	0.11652	0.579409	0.268615	1.54972	1.14464	0.055291	1.07995	4.38977	0.00530683
J080118	Male	29	380	3.71273	1.51587	1.45484	3.40665	0.052188	0.058521	0.009481	0.047747	0.723987	3.03847	0.074727	0.007594	0.491241	0.296465	0.071184	0.0119313	0.0493615	0.12413	0.067342	0.025122	0.017474	0.632638	0.295534	0.132749	0.503706	0.592321	0.206243	0.453178	0.250981	0.213364	0.645709	0.446768	1.49123	0.256999	0.027383	0.443255	5.33385	0.0104657
J083341	Female	48	432	4.86488	0.414973	1.1038	3.13661	0.04116	0.023668	0.006702	0.037574	1.10647	1.14385	0.053621	0.055952	0.40158	0.181114	0.057	0.0230161	0.0784617	1.65539	0.468511	0.047722	0.497858	0.117858	0.18472	0.084065	0.108456	0.106329	0.043045	0.655584	0.468666	0.484454	2.59598	0.704164	1.56963	1.36938	0.082144	1.68428	1.66043	0.00879762
J094632	Female	39	438	2.86688	1.05308	1.55267	3.52726	0.046042	0.015683	0.004299	0.031183	0.823708	3.33496	0.319305	0.0111	1.28128	0.020257	0.013046	0.001998	0.0132774	0.022998	0.010441	0.012856	0.043334	0.932152	1.07641	1.05245	0.292397	0.364394	0.124791	0.643701	0.442231	0.223695	2.55644	0.637374	0.461277	0.677696	0.042214	0.712373	3.74567	0.00377827
J096488	Female	32	385	5.04914	0.963788	1.52763	2.78726	0.03893	0.009606	0.000143	0.004169	1.50078	1.09375	0.049075	0.037781	0.381708	0.046539	0.039502	0.0781987	0.165723	0.63011	0.309132	0.15933	0.237499	0.028427	1.07009	0.49347	0.067558	0.057574	0.02595	0.438332	0.238839	0.473229	0.723333	0.692674	1.88402	1.45116	0.099785	1.71132	1.4555	0.0134923
J096527	Male	52	465	3.7864	1.13988	1.77305	3.0817	0.040877	0.0249	0.003567	0.027226	1.12796	1.2106	0.057078	0.020545	0.425047	0.171377	0.055801	0.0135412	0.0534925	0.202845	0.113993	0.026144	0.076019	0.873602	0.248481	0.112162	0.306028	0.154668	0.06046	0.799359	0.608011	0.0798618	6.03157	0.178332	0.764608	1.11174	0.050474	0.874788	3.6548	0.00798667
J096658	Male	28	448	5.33513	0.591065	1.26951	5.12802	0.052568	0.01156	0.004493	0.03249	0.414217	1.51905	0.057385	0.111189	0.427552	0.132179	0.102867	0.107533	0.172393	0.535527	0.271235	0.145724	0.189794	0.42885	0.264614	0.118268	0.090014	0.087713	0.035019	0.53274	0.350573	2.91155	4.05739	2.6186	2.66126	1.70191	0.225665	2.29498	1.22416	0.0280237
J096771	Male	31	401	5.38947	0.857332	1.46538	2.59365	0.034104	0.054589	0.005344	0.035556	3.56163	0.747108	0.025342	0.078271	0.282451	0.030475	0.024833	0.619209	0.704876	2.23204	0.54203	0.257142	0.651024	0.244296	0.673269	0.336098	0.058612	0.0414	0.019016	0.454836	0.25293	0.241944	1.34602	0.491888	2.84985	0.926391	0.138046	0.966836	2.08795	0.0240664
J104597	Female	40	468	5.36087	0.857332	1.17898	2.43707	0.032838	0.018362	0.002793	0.02127	0.945128	1.02734	0.042837	0.087927	0.361893	0.043963	0.038378	0.109037	0.505364	0.903199	0.386732	0.183966	0.249838	0.063388	0.281564	0.127594	0.050778	0.033876	0.013991	0.614261	0.421781	0.428806	5.09769	0.633923	3.3429	0.883022	0.110449	1.91714	0.609938	0.0308023
J104717	Female	30	44	4.94332	1.31175	1.48855	1.19785	0.020031	0.071079	0.017038	0.125322	7.18808	0.464123	0.012219	0.048354	0.206603	0.017675	0.011633	0.0573264	0.839734	0.50942	0.267719	0.937166	0.174106	0.227524	0.585854	0.278058	0.046462	0.031113	0.012867	0.070629	0.036217	1.90189	0.209461	0.977957	2.0881	0.749669	0.09052	1.40474	1.7224	0.0446508
J107885	Female	35	80	6.61925	1.18469	1.48855	1.38161	0.021092	0.05431	0.013456	0.082897	3.51763	0.70479	0.022772	0.063651	0.269516	0.042063	0.03725	0.189938	0.315836	0.614561	0.304044	0.211392	0.167057	0.190056	0.305522	0.139939	0.102503	0.099745	0.040431	0.18707	0.07228	2.86381	0.346521	2.15205	1.54355	0.962542	0.157477	1.00711	3.15711	0.0107499
J109055	Male	45	450	3.70209	0.748188	1.49415	3.64787	0.03084	0.005739	0.002064	0.017727	0.801819	1.83109	0.07958	0.018071	0.53401	0.255951	0.084154	0.0143505	0.0563546	0.101603	0.047219	0.009242	0.034749	5.54642	0.300727	0.135567	0.763002	0.906275	0.268735	0.690129	0.520388	0.210785	3.57032	0.444782	1.46973	0.728757	0.054597	0.7531	6.63883	0.00556408
J114168	Female	32	368	5.0663	0.623249	1.31175	7.96619	0.025874	0.006201	0.002798	0.021651	2.0397	0.851775	0.002661	0.040704	0.088556	0.039127	0.035359	0.0661554	0.140382	1.48633	0.425385	0.120666	0.494746	0.056097	1.35362	0.604456	0.05212	0.034664	0.014139	0.361688	0.178214	1.25262	0.687697	1.12995	1.11986	1.76093	0.100578	1.79623	1.44287	0.00579852
J115333	Female	36	105	4.74406	0.531479	1.27646	2.34384	0.017812	0.043842	0.009957	0.051619	9.03328	0.79382	0.049089	0.055717	0.384841	0.013744	0.005379	0.0196435	0.101995	0.412934	0.214526	0.057888	0.133075	1.72519	0.139148	0.068903	0.764946	1.11328	0.281583	0.160992	0.065578	0.197039	0.49003	0.420646	0.944619	1.43697	0.105397	1.52946	2.19411	0.026966
J115341	Female	24	137	5.06525	0.755875	1.30535	2.14528	0.029538	0.002932	0.010888	0.059888	0.318582	0.850021	0.031349	0.039256	0.320274	0.038901	0.035326	0.0976212	0.306951	0.846417	0.379979	0.12021	0.302194	0.059403	2.04833	0.810727	0.05403	0.036626	0.014695	0.273039	0.115829	1.10514	0.353431	0.895058	1.01163	3.23455	0.099855	1.67469	1.44976	0.0122197
J115359	Female	28	116	5.04757	0.770852	1.31806	1.47068	0.022797	0.058461	0.020613	0.151114	4.08035	0.645354	0.019361	0.040194	0.247053	0.295232	0.054108	0.0767137	0.16454	0.626182	0.30683	0.11594	0.199048	0.088598	0.38465	0.207225	0.067728	0.057848	0.025998	0.123812	0.049083	1.3828	0.335111	1.00582	1.11474	1.35765	0.11162	1.89728	1.47233	0.0121515
J115367	Male	30	37	5.64552	1.34044	1.81023	1.32577	0.030578	0.043597	0.009912	0.051252	8.91373	0.451071	0.062987	0.108353	0.444812	0.01414	0.0069	0.213145	0.738304	0.479471	0.249797	0.74766	0.125738	0.16533	3.66971	1.60274	0.093529	0.091451	0.035443	0.061158	0.030025	2.66513	0.186267	1.86088	1.88766	1.46554	1.09532	1.83327	1.35295	0.0427621
J115391	Female	38	73	5.9975	0.832509	1.18752	3.19347	0.042476	0.047107	0.007453	0.038746	2.12663	1.34777	0.064418	0.066619	0.459312	0.090876	0.046516	0.123545	0.775582	0.593055	0.284631	1.19496	0.18368	0.069587	0.660067	0.33079	0.044287	0.029466	0.012232	0.195869	0.077272	1.07818	0.299902	1.08014	2.24798	0.980172	1.18002	1.23131	1.10111	0.0228591
J115406	Female	24	18	4.98435	0.518514	1.24551	0.554213	0.026836	0.00619	0.003879	0.029982	1.53513	0.297275	0.015126	0.051167	0.226067	0.034775	0.029116	0.0650011	0.077724	0.915778	0.393481	0.046198	0.386204	0.170846	0.548928	0.269597	0.110902	0.106818	0.044004	0.122322	0.048856	1.14616	0.285808	0.945309	1.73857	1.59631	0.103232	1.56311	1.5791	0.0248074
J115414	Male	37	175	4.16744	0.763428	1.4183	1.29597	0.020391	0.102912	0.022911	0.190344	14.8614	0.839984	0.031065	0.018037	0.317456	0.250454	0.092606	0.00535208	0.0418753	0.051868	0.032691	0.03189	0.090938	0.559014	0.868301	0.398508	0.231958	1.41986	0.299092	0.323625	0.157003	0.171685	0.387435	0.653383	1.62868	1.62219	0.072419	1.58676	3.49201	0.00797463
J116639	Male	30	28	5.15661	1.17609	1.67486	0.600523	0.016078	0.072621	0.016251	0.114396	7.43339	0.472473	0.012529	0.061128	0.206985	0.015627	0.008375	0.212877	0.664474	2.01295	0.502859	0.48729	0.445198	0.094795	2.25775	0.924893	0.084448	0.086236	0.033075	0.182872	0.070766	0.287301	0.315221	0.550876	3.73371	1.3025	0.108626	1.93899	1.02893	0.0530527
J188436	Male	24	165	5.48441	0.982271	1.40824	1.80511	0.025767	0.102517	0.011039	0.060038	13.2132	0.772293	0.025683	0.142577	0.286915	0.03188	0.025993	0.096444	0.42892	0.788885	0.356521	0.360202	0.267216	0.074592	0.177812	0.083897	0.062938	0.044109	0.023849	0.301648	0.141213	0.580124	0.3773	0.744012	2.48548	1.22488	0.204181	0.952196	0.944458	0.0254499
K004814	Male	36	427	4.97477	1.00432	1.50515	5.20982	0.062578	0.010727	0.000455	0.012112	4.09541	0.974931	0.0382	0.051105	0.340313	0.044787	0.039031	0.159829	0.0632046	1.57058	0.438709	0.037238	0.429463	0.210347	0.691823	0.350587	0.126854	0.121114	0.048562	0.553596	0.393442	1.14304	2.51781	0.987888	1.65039	0.785149	0.084896	1.75439	1.67548	0.0212409
K006783	Female	41	164	6.17912	1.51455	1.67761	3.26206	0.043729	0.049677	0.007788	0.039133	2.45309	1.41946	0.067421	0.064918	0.480366	0.034079	0.028088	0.166782	0.385231	0.75428	0.333788	0.360656	0.196407	0.182511	0.40361	0.220509	0.101691	0.098909	0.039647	0.30097	0.141055	1.45971	0.408062	1.01518	4.89714	1.23915	0.128502	1.11765	2.91185	0.00878785
K011040	Female	35	431	3.98525	0.954243	1.52892	2.78258	0.038579	0.031803	0.00565	0.035885	1.34827	1.50071	0.07733	0.023639	0.511952	0.092597	0.046666	0.0116424	0.0423341	0.142278	0.090057	0.024512	0.059107	0.619935	1.00935	0.4752	0.173016	0.269969	0.106151	0.563762	0.402567	0.322946	3.01722	0.603308	0.414653	0.556465	0.050825	0.208106	3.04622	0.00707503
K012697	Male	35	440	4.4228	0.973128	1.32634	2.43707	0.048773	0.075073	0.014289	0.099691	0.354038	2.05288	0.084925	0.042882	0.577961	0.366646	0.354749	0.0151929	0.0611907	0.290837	0.145639	0.02798	0.106438	1.11907	2.98894	1.16989	0.159749	0.194573	0.084293	0.650681	0.448997	0.258632	1.82601	0.524845	1.29427	1.10012	0.067555	1.05373	3.17358	0.018358
K022276	Male	34	356	3.76283	0.662758	1.233	2.73291	0.03716	0.03433	0.008908	0.044607	1.44708	0.69563	0.021486	0.020023	0.265361	0.053422	0.040982	0.0120865	0.0502641	0.371335	0.178409	0.038452	0.122105	1.06665	0.53102	0.262772	0.343384	0.428459	0.142866	0.442053	0.244048	0.206028	0.742009	0.436855	0.485984	0.824477	0.043213	0.884036	4.87209	0.00384054
K036473	Male	35	467	4.43996	1.32222	1.70757	3.96618	0.070181	0.011111	0.003105	0.024216	0.583008	1.62082	0.093252	0.031455	0.623384	0.183123	0.106093	0.0170556	0.0906621	0.353124	0.165277	0.041568	0.152047	0.543665	0.854406	0.39507	0.183223	0.324839	0.118329	0.804958	0.608656	0.305301	4.10104	0.564176	2.35759	0.975618	0.068375	1.02312	1.28123	0.0186409
K039981	Female	51	417	3.53593	0.875061	1.34044	5.85401	0.044292	0.010855	0.001862	0.017468	0.417196	1.93843	0.098703	0.021003	0.707335	0.3869	0.118963	0.014414	0.0569463	0.236011	0.129142	0.013624	0.029169	1.56451	1.50283	0.672795	0.616122	0.674336	0.227959	0.50665	0.308921	0.152198	1.19626	0.342223	1.36787	0.736338	0.040435	0.540327	3.9432	0.00511561
K040531	Male	37	52	4.50289	1.38739	1.93702	0.639473	0.016622	0.071789	0.021255	0.162674	7.27173	0.578717	0.01658	0.034607	0.232169	0.016355	0.009685	0.743063	0.117609	4.37538	0.592866	0.066028	0.517599	0.194286	0.198784	0.095471	0.103749	0.170265	0.066337	0.114064	0.043082	0.21088	0.266169	0.446192	1.64094	2.30636	0.073918	1.08518	1.49772	0.0533092
K049065	Male	49	32	4.47142	0.897627	1.74507	1.13312	0.019012	0.054862	0.030377	0.263357	3.68444	0.728833	0.024162	0.026231	0.277643	0.011682	0.003447	0.0177633	0.110159	0.138989	0.075796	0.108632	0.067073	0.489905	0.765381	0.377252	0.223774	0.118617	0.048019	0.006741	0.010353	2.38989	0.248374	1.6153	1.3255	0.999089	0.071662	1.01179	2.74264	0.0101346
K051830	Male	37	490	3.95665	0.832509	1.50515	3.11211	0.040888	0.025138	0.00342	0.025239	1.13262	1.08744	0.048918	0.025027	0.381246	0.071961	0.044398	0.0182736	0.0295201	0.393362	0.186084	0.025442	0.088296	0.85983	1.71192	0.765823	0.259294	0.323395	0.117625	0.823105	0.637534	0.183192	5.1023	0.388737	1.91596	1.47216	0.051598	1.09922	4.13372	0.00815553
K052356	Male	28	463	5.40949	0.939519	1.55991	6.22246	0.035337	0.012295	0.004635	0.032622	0.772721	1.44526	0.079079	0.136703	0.524272	0.477993	0.06892	0.134379	0.745835	1.27443	0.409842	0.659584	0.276127	0.209092	0.651603	0.318806	0.105817	0.104505	0.042108	0.499158	0.28994	2.26081	4.72528	1.55491	2.29025	1.59951	0.126368	1.08033	1.03544	0.0250326
K054924	Female	30	356	3.64207	0.69897	1.33244	2.77198	0.049872	0.102517	0.002235	0.018544	0.774503	1.5378	0.107875	0.009888	0.845238	0.136409	0.051408	0.0023355	0.0145487	0.027599	0.011295	0.01425	0.013443	1.05523	0.399038	0.220064	0.605714	0.637534	0.215518	0.373808	0.188051	0.093162	0.594857	0.203324	0.662037	0.888824	0.04922	0.952196	3.47856	0.00491654
K084224	Male	45	481	5.17783	0.799341	1.32222	2.97616	0.039085	0.0283	0.008631	0.044525	1.22137	1.2011	0.056919	0.061555	0.419388	0.032406	0.026216	0.840669	1.98204	6.98585	0.67772	0.525876	0.460928	0.101519	2.95635	1.16319	0.082926	0.084003	0.032734	0.893073	0.764451	0.249285	4.74855	0.516223	2.83597	1.91274	0.116916	1.44459	0.682331	0.0145782
K091361	Male	37	456	3.07335	0.875061	1.19866	0.900685	0.017893	0.079357	0.012691	0.07541	9.1507	0.481357	0.012766	0.0008	0.21379	0.038549	0.03484	0.00714015	0.0523441	0.149685	0.090961	0.032198	0.044665	0.954701	2.30811	1.63644	0.356315	0.447388	0.147926	0.659865	0.470427	0.126332	3.89486	0.305087	0.776774	0.853668	0.024776	0.911123	5.05027	0.0059033
K091620	Male	60	406	5.12635	1.55751	1.64246	2.78377	0.03864	0.019438	0.003731	0.028475	1.04141	1.15249	0.054384	0.040091	0.404028	0.016998	0.011147	0.0947808	0.292968	0.788379	0.350592	0.135858	0.220485	0.233757	0.491921	0.251067	0.122961	0.117267	0.047185	0.49259	0.287713	1.64833	1.44233	0.914011	1.57165	1.89033	0.105435	2.30165	2.31487	0.0136408
K094324	Female	32	426	3.1959	0.623249	1.20412	3.77272	0.033051	0.069708	0.01569	0.109734	0.785632	1.79466	0.078854	0.000724	0.524272	0.032861	0.026944	0.00837439	0.0549625	0.226134	0.126976	0.047942	0.07534	0.646713	2.60788	3.22226	0.210214	0.255235	0.103195	0.547212	0.38671	0.11814	3.00467	0.274588	0.479026	0.487771	0.053246	0.71204	5.14347	0.00522152
K094528	Female	41	488	2.99388	1.00432	1.20683	2.65318	0.061099	0.0101	0.003035	0.024045	0.501894	2.46893	0.083044	0.014808	0.566344	0.274372	0.082	0.0057213	0.050667	0.052744	0.033857	0.035996	0.016488	0.74989	1.5664	1.77138	0.369133	0.465862	0.155412	0.706446	0.524277	0.196061	3.96104	0.413499	0.527231	0.768718	0.032467	0.851775	4.44755	0.00645154
K094560	Male	26	405	4.39707	1.22011	1.5682	2.52826	0.033848	0.03182	0.008317	0.040785	1.34859	1.31418	0.062639	0.044556	0.442101	0.135289	0.051067	0.015143	0.064083	0.290054	0.145447	0.027752	0.066426	3.27277	8.1665	3.09808	0.70421	0.516273	0.176403	0.491975	0.283949	0.255506	1.4198	0.522486	1.11795	1.07306	0.062653	1.03076	6.29508	0.0183315
K095921	Male	33	363	3.61055	1.0569	1.46687	2.8637	0.039025	0.018206	0.002762	0.021006	0.942243	1.00352	0.038946	0.00925	0.34443	0.092296	0.04654	0.00896265	0.0393447	0.104207	0.049949	0.01413	0.091701	1.2281	0.522542	0.259207	1.20149	3.38499	0.830608	0.339566	0.166446	0.11596	0.6763	0.263835	0.483622	0.90611	0.052829	0.961013	2.56395	0.0059733
K096251	Female	40	470	3.44747	0.653213	1.18184	3.51889	0.058666	0.043013	0.003043	0.024155	0.69378	2.20169	0.095127	0.010142	0.647519	0.4968	0.075801	0.00473445	0.033438	0.0439	0.025813	0.016526	0.017732	0.695726	3.15855	0.585245	0.435586	0.535774	0.180843	0.821786	0.637031	0.198551	4.39747	0.427088	0.287868	0.461766	0.023006	0.419766	4.66553	0.006885
K096293	Female	27	497	4.04242	0.690196	1.20683	2.9421	0.039066	0.017721	0.000163	0.005477	0.914332	1.47467	0.075238	0.024062	0.492488	0.051571	0.040222	0.0154076	0.0658963	0.304744	0.14823	0.04025	0.096685	0.676101	1.12808	0.550216	0.386456	0.141286	0.053934	1.04191	1.07441	0.14708	6.01197	0.339055	1.45186	0.271818	0.056388	0.226771	3.517	0.00695941
K096968	Female	54	378	4.94046	1.21748	1.49831	3.66514	0.049746	0.039467	0.009824	0.049458	0.751198	1.77627	0.100161	0.048055	0.718578	0.135038	0.050292	0.0555093	0.0940511	0.503062	0.267683	0.076472	0.173453	0.149254	0.161231	0.076766	0.120125	0.114321	0.046726	0.339729	0.166509	2.46374	1.18331	1.85393	1.53211	0.631675	0.081274	0.82148	1.73147	0.0112726
K097256	Female	23	353	2.56348	1.40993	1.43775	3.77635	0.04672	0.014506	0.004104	0.031043	0.783999	1.70978	0.082942	0.014569	0.564846	0.269546	0.062451	0.00907335	0.0394118	0.109065	0.051913	0.029376	0.037531	0.780789	1.72329	0.784599	0.308737	0.390065	0.129988	0.36958	0.183721	0.0571959	0.588752	0.115634	0.659898	0.757336	0.024996	0.823965	4.59555	0.00845464
K100920	Male	34	500	3.65916	1.1271	1.55871	2.6318	0.048241	0.013566	0.005015	0.034334	0.488064	1.63009	0.0684	0.009747	0.483175	0.304503	0.108724	0.0139981	0.0555696	0.113448	0.054451	0.027412	0.044965	1.71924	0.540638	0.266433	0.484295	0.579063	0.193138	0.835273	0.646641	0.0999593	1.53386	0.213936	1.06692	1.18559	0.046947	0.858752	3.28355	0.00679658
K102352	Female	29	436	5.13207	0.857332	1.48572	2.29436	0.030088	0.04957	0.010778	0.058622	3.67343	0.70553	0.023893	0.060433	0.275049	0.016525	0.010495	0.0915759	0.252722	0.757746	0.334719	0.17438	0.243546	0.122232	0.345399	0.168259	0.050599	0.032725	0.013723	0.969913	0.967887	1.08951	2.02802	0.889816	2.92872	1.7344	0.105657	1.68173	0.627531	0.011349
K107161	Male	41	187	4.9662	0.770852	1.49415	0.76389	0.023791	0.008937	0.004991	0.03425	2.01781	0.813958	0.015974	0.049416	0.228295	0.035283	0.029704	0.0185591	0.0942972	0.39567	0.195187	0.051082	0.122485	0.575701	0.718211	0.354699	0.16687	0.181991	0.073526	0.333061	0.163978	1.32333	0.549374	0.943446	1.51923	0.788153	0.079012	1.0803	3.63412	0.010875
K108140	Male	31	135	5.39519	1.00432	1.46687	1.13877	0.019054	0.055142	0.03151	0.277307	3.69188	0.614279	0.018008	0.07859	0.242461	0.014112	0.00642	0.0879768	0.545757	0.671184	0.33026	0.266022	0.264352	0.12243	0.238283	0.109204	0.094408	0.092326	0.036555	0.440597	0.242501	1.05401	0.30464	0.90497	1.62931	1.12395	0.14942	0.889247	0.520706	0.00941338
K110070	Male	43	396	4.29126	0.792392	1.38917	1.51603	0.02346	0.037095	0.002602	0.020308	1.51124	1.01992	0.040831	0.039321	0.347715	0.087146	0.04611	0.0223222	0.0979809	0.445581	0.233027	0.065154	0.15026	0.272311	0.948956	0.453009	0.132341	0.689303	0.239119	0.466038	0.264945	0.203714	1.52429	0.649091	2.37221	1.36475	0.059265	1.30101	3.13636	0.011311
K114509	Male	28	380	3.8451	0.740363	1.25527	0.743638	0.01694	0.053208	0.012018	0.068956	2.69342	0.278631	0.003177	0.023971	0.118447	0.02372	0.016899	0.0121682	0.016202	0.31099	0.148419	0.021892	0.149061	1.43562	0.365253	0.192159	0.688339	0.173466	0.066803	0.430988	0.235359	0.199998	0.843189	0.427862	0.477305	0.394423	0.051551	0.277101	5.53527	0.00601531
K114680	Female	28	131	5.12063	0.995635	1.12385	1.15242	0.019108	0.032203	0.030147	0.258156	1.39603	0.801953	0.0272	0.058931	0.293577	0.014799	0.0079	0.057946	0.13106	0.5215	0.268108	0.13332	0.214636	0.168713	0.154404	0.074318	0.103124	0.099774	0.041125	0.390304	0.198738	2.896	0.488716	2.30477	1.29356	0.860147	0.108897	3.22402	1.36276	0.0134415
K114907	Female	34	418	2.72673	0.681241	1.20952	0.628519	0.016432	0.014635	0.004628	0.032503	1.58674	0.773437	0.025714	0.017469	0.287944	0.054875	0.04206	0.011502	0.0465984	0.14082	0.079275	0.030728	0.092907	0.768932	3.53146	1.4877	0.168049	0.187857	0.075851	0.516224	0.311805	0.127154	1.52822	0.311005	0.44208	1.26039	0.025492	1.14949	5.43521	0.00693865
K114915	Male	31	160	5.8013	0.690196	1.31175	2.37698	0.016841	0.049178	0.010692	0.058255	3.72778	0.475001	0.033201	0.111557	0.325632	0.013666	0.005112	0.117295	0.158232	0.446721	0.236424	0.191186	0.193238	0.066555	0.30772	0.141097	0.061816	0.04333	0.022356	0.054959	0.025692	2.04203	0.370571	1.44884	0.966685	0.394423	0.125063	2.07883	2.80912	0.0241513
K115350	Male	32	4	5.72533	1.43297	1.63949	2.42492	0.032828	0.048604	0.008483	0.043287	2.34611	1.00707	0.039079	0.064942	0.345545	0.188048	0.05736	0.177617	0.620466	0.366392	0.17799	0.31996	0.151183	0.061705	0.360763	0.184126	0.05606	0.038191	0.015644	0.004095	0.002862	1.8346	0.466264	1.20434	3.20843	0.637948	0.159151	2.81115	1.18588	0.00803664
K115368	Female	26	15	5.79187	1.40483	1.87737	3.04737	0.040434	0.050138	0.009262	0.046671	2.46469	1.30495	0.062147	0.065489	0.441181	0.130564	0.04907	0.142421	0.116966	0.400425	0.20028	0.119246	0.127797	0.183295	0.474767	0.247661	0.102174	0.099465	0.040057	0.031375	0.019746	2.75486	0.279947	1.98841	0.718622	0.577212	0.178773	1.65759	1.09763	0.0112539
K115384	Male	34	8	5.10635	1.35218	1.55145	2.17233	0.029678	0.046749	0.040511	0.4595	2.10819	0.590992	0.016955	0.05275	0.232637	0.012752	0.00382	0.0875543	0.216615	0.659057	0.330049	0.126102	0.204543	0.128127	0.321403	0.147832	0.09468	0.094887	0.03664	0.013261	0.010779	2.9814	0.486207	3.14237	1.45826	1.28284	0.092184	2.00056	1.40243	0.0200293
K115392	Male	34	192	4.66827	0.826075	1.32015	1.47257	0.022977	0.055251	0.033758	0.31105	3.70118	0.607689	0.017583	0.030816	0.237016	0.01114	0.002054	0.0191714	0.100751	0.41008	0.207389	0.055348	0.129436	0.355793	0.603961	0.283286	0.133914	0.138543	0.053431	0.337791	0.166381	0.429961	0.627415	0.971039	0.887052	2.80744	0.086586	1.27731	1.67599	0.0158144
K115407	Male	54	37	5.46856	0.230449	1.26007	1.89049	0.013538	0.045145	0.010266	0.056054	4.3739	0.534149	0.027635	0.073108	0.296618	0.010428	0.001357	0.0935726	0.82021	0.762545	0.336023	1.07696	0.228267	0.059034	0.684791	0.341394	0.063469	0.048206	0.024433	0.058273	0.028657	0.728356	0.193761	0.786192	2.4646	2.11813	0.130994	0.515502	0.982628	0.0120451
K115415	Male	37	67	5.18041	0.863323	1.53148	2.6631	0.017957	0.042815	0.009987	0.053055	4.44206	0.596802	0.064433	0.061706	0.465897	0.013729	0.005317	0.111316	0.42874	0.935078	0.395372	0.211964	0.231906	0.431652	0.921081	0.423976	0.08187	0.082521	0.032324	0.12167	0.044453	0.325277	0.320996	0.604878	2.53916	1.97066	0.103214	3.26056	1.26608	0.0143511
K116101	Male	34	423	5.024	0.672098	1.32222	2.08319	0.028655	0.044254	0.011616	0.066893	1.7837	0.180236	0.002606	0.039907	0.055783	0.037493	0.034154	0.0807043	0.172406	2.22694	0.534902	0.091366	0.490438	0.23115	0.517974	0.255738	0.122531	0.115733	0.047044	0.573643	0.414711	0.565454	2.39673	0.737089	0.544269	1.10633	0.095645	1.81488	2.35843	0.0312426
K116965	Female	28	102	4.51514	0.612784	1.25285	7.57909	0.080992	0.075944	0.016288	0.115505	8.74298	0.573647	0.016573	0.034944	0.231165	0.016168	0.00905	0.0169682	0.122392	0.349895	0.162692	0.087026	0.109186	0.447338	0.197602	0.092911	0.153765	0.214758	0.092715	0.162926	0.068725	0.180015	0.480594	0.372642	1.19786	1.81758	0.074531	1.03929	2.52616	0.00455227
K185000	Male	31	61	5.61682	0.857332	1.1271	0.620466	0.016104	0.050471	0.01232	0.071788	2.48438	0.679413	0.020616	0.082945	0.262361	0.024922	0.019033	0.19396	0.559354	0.390208	0.183965	0.283058	0.141403	0.09736	1.45611	0.648576	0.071189	0.062191	0.026391	0.32115	0.152273	1.90082	0.286621	0.783805	2.54539	1.47175	0.296199	0.965709	1.16215	0.00569035

## Sheet: post-ART PWH
ART	Gender	Age	CD4	Viral load	ALT	AST	Glucose	G-6P	E-4P	R-5P	Pyruvate	Lactate	Citrate	Aconitate	α-KG	Succinate	Malate	β- butyrate	Octanoate	Decanoate	Laurate	Myrystate	Palmitate	Stearate	Oct-Car	Dec-Car	Lar-Car	Myr-Car	Pal-Car	Ste-Car	Lysine	Methionine	Leucine	Isoleucine	Glutamine	Glutamate	Valine	Alanine	α-KIV	Carnitine	hydroxyproline
A023882	Male	53	214	0	1.60531	1.57287	1.00006	0.020726	0.065284	0.0126493	0.214453	4.49087	0.726848	0.01632	0.0468387	0.229541	0.016045	0.038344	0.116849	0.254387	0.267039	0.103437	0.086746	0.0791965	0.118924	0.286921	0.123647	0.077901	0.0655361	0.0286078	0.0549186	0.0209993	2.07453	0.225273	0.926608	1.7478	0.778835	0.123095	0.402517	1.75757	0.019419
A051598	Male	31	400	0	1.51188	1.5563	2.13621	0.031812	0.017675	0.00285213	0.022688	1.74386	1.66212	0.006249	0.0543874	0.1527	0.146582	0.154523	0.209706	0.466789	0.45677	0.148216	0.248842	0.0995849	0.217162	0.966254	0.437812	0.187713	0.191006	0.0695718	0.387446	0.155589	1.27618	0.49239	0.469941	1.78922	1.62718	0.107018	0.584777	2.09655	0.0133911
A055205	Female	39	546	0	1.55751	1.42488	2.89865	0.047104	0.009891	0.00227373	0.017598	0.818765	1.30067	0.059464	0.0416276	0.393252	0.137319	0.147514	0.222431	0.437989	0.469069	0.153819	0.472845	0.101049	0.0524027	0.97357	0.449448	0.096294	0.0822386	0.033231	0.383834	0.147411	0.467024	0.231301	0.3807	2.31979	1.40506	0.139272	0.789719	1.99157	0.00527913
A057556	Female	26	276	0	1.41664	1.49693	0.813486	0.019785	0.062106	0.0116621	0.13109	3.7013	0.954392	0.031755	0.0251623	0.305601	0.216844	0.2409	0.065829	0.143305	0.194997	0.081629	0.041821	0.0587449	0.434009	0.905537	0.393774	0.334469	0.347527	0.131092	0.407866	0.174185	0.337924	0.396361	0.361262	0.905375	1.34315	0.069903	0.756482	3.41007	0.0192862
A069876	Female	49	255	0	1.4014	1.69373	1.66937	0.028414	0.05488	0.0181144	0.231986	2.58595	0.739621	0.017612	0.0120329	0.231107	0.366009	0.275804	0.011187	0.0814364	0.167554	0.0720228	0.023336	0.0427635	0.696902	1.84168	1.27266	0.406581	0.419343	0.151582	0.653052	0.334024	0.012709	0.770681	0.0838488	1.30124	0.355319	0.052242	0.1539	4.26468	0.0031704
A072264	Female	40	585	0	0.672098	1.16732	2.06313	0.031413	0.009176	0.0051759	0.049205	0.79147	1.22769	0.051753	0.00617322	0.372894	0.179375	0.284756	0.035378	0.118664	0.167289	0.071941	0.008875	0.0493665	0.637394	1.3079	1.64356	0.482457	0.534865	0.175514	1.22687	0.911214	0.03736	1.79137	0.129861	0.571883	1.01866	0.031114	0.759746	4.70785	0.0043532
A089725	Male	33	221	0	0.851258	1.29003	1.51942	0.027492	0.061471	0.0100066	0.110889	3.30318	0.743891	0.018461	0.032343	0.2374	0.01885	0.045517	0.05156	0.131102	0.285872	0.110928	0.038446	0.0838403	0.466823	0.917284	0.404854	0.316132	0.328435	0.120119	0.52341	0.268103	0.209982	0.569871	0.2157	0.657082	1.73662	0.074089	0.681502	1.66157	0.00783184
A090650	Female	35	678	0	0.838849	1.3483	3.06982	0.067125	0.004343	0.0162927	0.196978	0.72794	1.694	0.071844	0.0163387	0.430204	0.234617	0.106555	0.021629	0.0422605	0.17102	0.0743564	0.016314	0.0593071	0.847655	1.33606	0.738182	0.387599	0.200899	0.0801899	0.966326	0.56854	0.151556	3.7069	0.234565	0.92719	0.676269	0.046073	0.668397	4.78866	0.00432864
A094422	Female	26	365	0	0.763428	1.44404	2.42985	0.03512	0.036608	0.00588745	0.056071	1.50816	1.02818	0.038915	0.0456886	0.330515	0.037937	0.079018	0.12249	0.447926	0.28215	0.107476	0.426081	0.0904967	0.138574	0.660289	0.250379	0.131946	0.125424	0.0507513	0.983776	0.584325	0.376111	1.62688	0.36897	2.18075	1.20254	0.172297	0.647321	1.95982	0.0285594
A095192	Male	43	530	0	0.995635	1.55023	2.9327	0.047952	0.027501	0.00808401	0.090057	1.2727	1.35712	0.069126	0.0277771	0.42292	0.154594	0.162512	0.072657	0.152206	0.210697	0.087044	0.031913	0.0489853	0.273037	0.251376	0.106298	0.218941	0.217274	0.0843023	0.953243	0.554885	1.54661	1.13134	0.864845	1.40093	0.763424	0.089388	0.907417	3.10802	0.00501804
A095493	Male	44	671	0	1.57519	1.75435	3.89634	0.082161	0.070435	0.00851314	0.098256	0.92843	2.40986	0.161074	0.0155359	0.514194	0.233709	0.301532	0.0269	0.101171	0.152659	0.0635533	0.024824	0.0455197	1.67037	2.03746	1.13197	0.387058	0.255818	0.0957633	1.17072	0.762795	0.072873	1.62322	0.171767	1.50076	0.714869	0.04918	0.565399	4.59255	0.00396991
A095647	Male	60	394	2.40824	1.58206	1.53782	2.18214	0.042714	0.01497	0.0033101	0.027232	2.2806	1.54547	0.022508	0.0108506	0.264915	0.142396	0.147887	0.003753	0.071434	0.0574363	0.0228468	0.009912	0.0237365	1.04343	2.90909	0.727899	0.47619	0.497242	0.172902	1.25072	1.09566	0.160082	2.16078	0.242015	1.65771	0.462454	0.043968	0.222484	6.80175	0.00329694
A096210	Male	28	581	1.65321	1.35793	1.49136	2.89094	0.046832	0.027944	0.00237466	0.018918	1.29606	1.26083	0.055884	0.0176529	0.381062	0.168503	0.177723	0.032692	0.149386	0.164005	0.0700161	0.088181	0.0490925	0.348929	0.575764	0.202497	0.375188	0.322322	0.117923	0.495057	0.248488	0.215191	0.537837	0.283169	1.17633	1.65532	0.065109	0.660937	2.15693	0.00374842
A106044	Male	34	362	0	1.233	1.90091	1.9082	0.029906	0.048678	0.00704425	0.069272	2.09246	0.748251	0.018557	0.0365616	0.239309	0.023131	0.053026	0.307733	0.240719	0.277556	0.105873	0.173608	0.0649058	0.154432	0.48841	0.16441	0.153291	0.150623	0.0576726	0.499478	0.252156	1.01208	0.550742	0.466485	1.91435	0.958964	0.758421	1.248	3.49909	0.00905907
A108230	Male	39	151	0	1.11727	1.56937	2.51756	0.022166	0.050385	0.00724864	0.071194	2.84827	0.603762	0.04938	0.0201799	0.36504	0.017021	0.040398	0.030962	0.097007	0.159642	0.0691389	0.029552	0.047682	4.93444	6.85647	3.39206	0.993893	0.338513	0.126559	0.32842	0.115589	0.183859	0.436705	0.285945	1.14821	0.953369	0.064417	0.72277	8.17047	0.00857198
A112746	Male	38	347	0	1.07188	1.38561	0.577206	0.016777	0.063005	0.00707139	0.110459	3.84006	0.905787	0.027336	0.00936289	0.288608	0.022412	0.051122	0.009382	0.0752633	0.0703941	0.0297336	0.013471	0.0168666	0.709526	1.27362	1.09928	0.473226	0.481082	0.166517	0.494966	0.246379	0.160713	0.532559	0.242589	0.644691	0.475449	0.035612	0.370799	4.54395	0.00299749
A114649	Male	48	451	0	1.20952	1.32222	2.3604	0.033538	0.037363	0.0112991	0.127667	1.57483	1.00771	0.034951	0.0246375	0.322731	0.05211	0.091688	0.137234	0.234573	0.312693	0.119156	0.10894	0.078891	0.223371	0.814893	0.338495	0.189846	0.193526	0.071885	0.247263	0.09506	1.37824	0.14247	0.443758	0.892422	1.32739	0.068461	0.848596	2.67021	0.0157782
A115327	Male	30	371	2.98227	1.8704	2.30792	1.26673	0.033173	0.065733	0.0123211	0.150528	2.73169	0.90285	0.031669	0.0547159	0.304146	0.023292	0.053875	0.514137	0.30032	0.215046	0.0887086	0.11631	0.0531715	0.14271	0.753077	0.29666	0.149507	0.144516	0.0567866	0.837533	0.452582	1.54549	0.448879	0.662588	0.879706	1.0382	0.102673	0.764473	4.00934	0.00455563
A115335	Male	27	490	0	1.50106	1.66087	3.18448	0.054145	0.036763	0.00755395	0.076926	1.52316	1.47409	0.08071	0.0196254	0.444394	0.097019	0.108874	0.026168	0.0918039	0.146932	0.0630748	0.013706	0.044411	0.504883	1.11698	0.578747	0.314142	0.334197	0.121822	0.69135	0.36167	0.278479	0.739909	0.326233	1.62372	0.924881	0.06096	0.60858	1.71763	0.0106411
A115343	Female	34	310	0	0.826075	1.36736	0.684087	0.018466	0.080759	0.0100889	0.110992	7.34149	1.08222	0.042674	0.0357331	0.337986	0.04183	0.082559	0.308498	0.435966	0.62113	0.170689	0.439977	0.151589	0.199794	2.99756	1.24721	0.179173	0.176361	0.0635218	0.232141	0.0807695	0.677286	0.225534	0.377105	2.40492	1.9625	0.094187	1.78324	1.43918	0.00608913
A115351	Male	29	166	0	1.19866	1.34044	2.50565	0.024184	0.029289	0.00803143	0.06973	0.521442	0.623201	0.048676	0.0192129	0.364165	0.015261	0.033705	0.077355	0.129347	0.225511	0.0928111	0.052246	0.0642363	0.243367	0.705494	0.267585	0.223739	0.218338	0.0852803	0.220563	0.0765556	0.28237	0.269945	0.329589	1.54936	1.24528	0.073044	0.670712	3.43337	0.0213426
A115369	Female	29	365	0	1.05308	1.21219	2.25383	0.032445	0.030685	0.00686276	0.06695	1.35862	0.992661	0.032932	0.0292054	0.312472	0.029661	0.070017	0.135006	0.233137	0.303094	0.116668	0.108341	0.078889	0.139559	1.59013	0.825512	0.139934	0.132085	0.0537178	0.267014	0.102293	0.844688	0.202954	0.379424	0.870335	1.25017	0.088754	1.1967	2.67069	0.0170879
A115377	Female	41	216	0	1.34044	1.59218	1.42584	0.02459	0.063435	0.0103654	0.119239	4.01735	0.640981	0.013319	0.0586892	0.206982	0.008935	0.014025	0.262573	0.312803	0.53348	0.157265	0.198815	0.114872	0.180419	0.270222	0.108198	0.084601	0.0690573	0.0304095	0.522603	0.264128	0.589883	0.640961	0.41601	3.62633	0.590306	0.105245	0.670554	1.88879	0.0138997
B002793	Male	52	628	0	0.763428	1.36173	3.25272	0.04598	0.023636	0.00739027	0.074885	1.21785	1.41658	0.165381	0.0171911	0.541065	0.116878	0.134165	0.012449	0.0451956	0.0820428	0.035516	0.016091	0.0182116	0.57383	1.14632	0.625794	0.348983	0.599136	0.200327	0.731549	0.387226	0.130895	1.29057	0.220891	0.184001	0.395053	0.055293	0.250871	3.95562	0.00423084
B004280	Female	38	790	0	1.70842	1.43775	5.38386	0.075912	0.038156	0.00675929	0.066463	0.68009	1.77774	0.077663	0.0157258	0.437393	0.317472	0.100066	0.019937	0.0778995	0.11457	0.0502576	0.016059	0.0344888	1.02321	0.888665	0.379486	0.325286	0.299465	0.115626	0.909457	0.498899	0.08892	1.90418	0.19288	0.928913	0.727537	0.04545	0.578687	4.79708	0.00352127
B008939	Female	41	394	0	1.47422	1.45025	0.501297	0.033427	0.015275	0.00403946	0.036149	2.59459	0.960199	0.032162	0.00539965	0.310988	0.342138	0.340683	0.010735	0.0803026	0.0625612	0.0280091	0.020304	0.01981	0.661034	2.59023	1.28318	0.360966	0.366059	0.136714	0.636855	0.322459	0.035734	0.58228	0.129445	0.329037	0.466735	0.031226	0.448603	5.41028	0.00367779
B023100	Male	48	319	0	1.16137	1.47857	0.83992	0.019804	0.033095	0.0138239	0.165438	1.41247	1.02621	0.038876	0.0107277	0.328623	0.037375	0.078754	0.009499	0.136538	0.145631	0.06267	0.016834	0.03135	1.02891	1.4764	0.628775	0.384102	0.40735	0.148857	0.867606	0.483328	0.028691	1.73038	0.109935	1.10846	0.444995	0.062483	0.836791	3.81871	0.00337218
B046410	Female	35	152	0	1.39094	1.5092	1.83405	0.018558	0.045374	0.00790845	0.081499	1.37897	0.662365	0.05619	0.0142946	0.383957	0.016115	0.038746	0.017806	0.0737975	0.0575764	0.0235298	0.017152	0.0246149	1.4381	0.943229	0.416302	1.09104	1.59885	0.448163	0.419457	0.190238	0.118707	0.390831	0.21771	0.710422	0.494747	0.042506	0.42984	5.67176	0.00549519
B049724	Female	29	396	0	0.977724	1.13033	1.7977	0.03672	0.014984	0.00285468	0.023156	3.25057	1.11673	0.01271	0.0176377	0.205416	0.144313	0.151439	0.003412	0.069291	0.040388	0.0198261	0.014046	0.0303692	0.481933	1.10617	0.558681	0.357087	0.227134	0.0894659	1.16487	0.724861	0.068522	1.43209	0.163418	1.3897	0.9218	0.055699	0.690217	3.81021	0.00354816
B062597	Male	38	533	0	1.39794	1.63749	3.04109	0.050462	0.026889	0.00378503	0.033465	1.22706	1.37713	0.071373	0.0129784	0.428684	0.115297	0.128969	0.017088	0.0886588	0.124525	0.0537255	0.054723	0.0384803	0.612328	2.4374	0.883897	0.355581	0.360789	0.135357	0.673039	0.348466	0.044503	0.620574	0.138627	1.19053	0.553946	0.021489	0.368699	4.8762	0.00701575
B069526	Male	36	292	0	1.26717	1.6464	2.45049	0.035178	0.0651	0.0108658	0.123927	4.47799	1.11663	0.044754	0.0666089	0.351639	0.016349	0.039659	0.07388	0.36097	0.214816	0.0885504	0.236796	0.0890834	0.154661	0.334663	0.125472	0.153628	0.153286	0.0576816	0.483568	0.234868	1.07143	0.517754	0.549405	3.28455	1.22124	0.10509	0.928542	2.29432	0.0155455
B077943	Female	28	443	0	0.934498	1.31597	2.49582	0.035956	0.048414	0.00812726	0.090151	2.04515	1.23589	0.052173	0.019246	0.373192	0.046041	0.088216	0.056088	0.136827	0.181516	0.0778016	0.03615	0.0688481	0.371933	0.800541	0.319653	0.315514	0.327982	0.11956	1.12972	0.691312	0.221727	2.85721	0.257339	1.18223	1.22271	0.069162	0.583203	1.66341	0.00879733
B091282	Female	27	587	1.78533	1.49969	1.36922	3.8666	0.029011	0.023647	0.00461447	0.040866	0.788015	2.01632	0.240308	0.0260575	0.695803	0.234566	0.290201	0.079908	0.124561	0.228862	0.0932951	0.033201	0.0681215	0.365159	1.40334	0.769052	0.234661	0.226351	0.0891512	1.50685	2.94595	0.20794	2.87367	0.24288	1.85952	0.93289	0.066599	0.517431	1.70779	0.0127297
B095648	Female	48	310	0	1.32428	1.3483	1.64375	0.028194	0.059823	0.00698064	0.068908	2.97014	0.484165	0.008427	0.0140632	0.161941	0.214726	0.203533	0.021584	0.0612432	0.169431	0.074256	0.01392	0.0507702	0.537349	1.1377	0.606756	0.392983	0.269525	0.100624	0.710102	0.370729	0.094458	0.748533	0.199772	0.933137	0.633422	0.050438	0.663896	4.7596	0.00457981
B095818	Male	33	197	2.29667	1.25285	1.4216	1.47117	0.034752	0.055305	0.00750815	0.076149	6.83733	0.653802	0.1299	0.0569091	0.475514	0.011654	0.02645	0.239697	0.264144	0.224724	0.0927747	0.040779	0.0649805	0.127043	0.715508	0.271041	0.155044	0.153382	0.0579456	0.00521229	0.0120617	2.32856	0.178614	1.06395	0.865606	0.787046	0.114438	0.611666	1.41716	0.00615967
B096554	Male	33	714	0	1.08991	1.42488	3.14008	0.073904	0.075926	0.00527852	0.049695	0.947874	1.25651	0.059566	0.00954627	0.399943	0.223117	0.141199	0.018203	0.0441664	0.0835956	0.0372536	0.017004	0.0109568	0.828175	0.779561	0.311325	0.422604	0.353478	0.1326	1.45921	2.13724	0.031428	1.70504	0.116092	0.76917	0.632586	0.042798	0.538221	4.36779	0.00451903
B096774	Male	37	886	0	1.29226	1.45637	3.57248	0.04463	0.008842	0.00730377	0.073568	0.715759	1.66868	0.161883	0.0320523	0.523702	0.090575	0.336515	0.091352	0.126804	0.236405	0.0938293	0.033215	0.059391	0.348524	1.18677	0.655679	0.250043	0.239447	0.0918637	0.852219	0.463508	1.72871	0.950902	0.861147	1.98489	0.987856	0.073969	0.77049	3.27829	0.0108688
B104655	Female	37	835	0	1.02938	1.34044	3.48169	0.077621	0.048684	0.0115391	0.130727	0.995907	1.35502	0.172377	0.0187326	0.551346	0.416725	0.347941	0.03149	0.109833	0.160675	0.069611	0.030129	0.0486346	0.377754	0.803347	0.328203	0.265617	0.258275	0.0961231	0.78467	0.410626	0.605861	2.71283	0.406037	0.90466	1.66526	0.061899	1.30702	1.64144	0.0041584
B105202	Female	31	547	0	1.74194	1.59879	3.15692	0.053381	0.027373	0.0028462	0.022562	1.2375	1.32725	0.064935	0.00359913	0.409821	0.019746	0.046378	0.035182	0.114203	0.167083	0.0718303	0.011572	0.0493662	1.28917	1.82927	0.97229	0.530834	0.587284	0.196283	0.476264	0.216354	0.134984	0.977636	0.222614	0.659223	0.868771	0.032896	0.64616	5.04855	0.00422106
B105561	Male	24	404	0	1.24304	1.50243	2.4152	0.025486	0.017829	0.00293355	0.02332	2.64335	1.68092	0.014226	0.0322535	0.213211	0.072211	0.100658	0.077108	0.101308	0.657917	0.174032	0.046658	0.127026	0.248873	0.739088	0.289192	0.200405	0.211188	0.0811	0.678831	0.352665	0.141086	0.706997	0.228605	1.99134	1.1274	0.067784	0.783266	3.19797	0.0162705
B107812	Female	39	712	0	1.30963	1.48572	2.72482	0.076574	0.053654	0.015191	0.178128	0.779414	1.50676	0.062311	0.0174735	0.403791	0.368246	0.348396	0.015566	0.0613372	0.098943	0.0419421	0.012058	0.0282428	2.82342	3.42183	1.43377	0.915414	0.789034	0.247681	1.98179	4.66144	0.027841	0.888861	0.109387	1.67544	1.05415	0.055787	0.76821	6.13729	0.00271523
B108663	Female	43	267	0	0.94939	1.48996	2.03854	0.030982	0.064638	0.0133871	0.161229	4.41278	0.892013	0.026032	0.0151155	0.284136	0.165739	0.125452	0.017059	0.0419478	0.100454	0.0429653	0.008855	0.0202966	0.786067	1.2849	0.72386	0.377402	0.236373	0.0912203	0.436718	0.194899	0.084241	0.452312	0.176351	0.969678	0.965167	0.052322	0.727441	4.7229	0.00368994
B110975	Male	27	137	3.80672	1.50515	1.54033	2.58997	0.025018	0.037453	0.00740554	0.075721	1.78431	0.554237	0.021364	0.0251129	0.259909	0.016659	0.039935	0.0368	0.122639	0.423432	0.144089	0.048366	0.1013	4.61665	0.451579	0.156955	1.08678	1.46856	0.418338	0.718839	0.381123	0.28373	0.457757	0.26283	0.627662	0.768944	0.069315	0.840553	3.66585	0.0221247
B114763	Male	25	502	0	1.63246	1.54033	2.69761	0.042673	0.060361	0.00672961	0.064964	3.13048	1.19375	0.048771	0.0166332	0.364333	0.025909	0.062782	0.023875	0.0897135	0.137484	0.0587605	0.020852	0.0459957	1.27999	1.81016	0.959274	0.545055	0.361082	0.13538	1.73216	3.36567	0.183466	2.03661	0.257195	1.73874	1.11651	0.054552	0.818713	7.12807	0.00461739
B114886	Female	32	553	0	1.48714	1.4014	3.35781	0.060611	0.019219	0.00219147	0.016403	1.12341	1.31239	0.060816	0.0134265	0.403206	0.010992	0.019396	0.014962	0.0660104	0.0930179	0.0405538	0.021867	0.0189788	1.60057	1.10276	0.54706	0.491437	0.559002	0.181578	0.71699	0.373336	0.043706	0.822228	0.136557	0.659134	0.550998	0.042327	0.421691	3.77228	0.00292993
B115328	Male	39	528	0	1.44091	1.5682	3.01934	0.049817	0.01729	0.00377401	0.0329	1.08084	1.31917	0.062109	0.0101794	0.403505	0.14328	0.150308	0.019125	0.0471826	0.168827	0.0730995	0.015658	0.0500195	1.62655	0.836309	0.349992	0.542769	0.283715	0.106145	0.840398	0.452659	0.110463	1.14263	0.212599	0.97761	1.04444	0.041279	0.381945	9.09386	0.005223
B115336	Female	34	585	0	1.39445	1.42975	4.22504	0.033282	0.006374	0.00471115	0.042126	1.18772	1.54654	0.150132	0.0306437	0.485397	0.17245	0.429502	0.070257	0.151645	0.199373	0.0845373	0.033988	0.0516894	0.520261	0.899951	0.389246	0.328964	0.339236	0.127956	0.816937	0.431424	0.069994	0.987715	0.165422	1.04755	1.83343	0.061856	0.915447	3.35001	0.00476624
B115352	Female	27	647	0	1.13354	1.35218	4.20651	0.084129	0.0162	0.00411748	0.037059	0.921298	2.08231	0.145922	0.0106984	0.48284	0.25463	0.14457	0.010491	0.0502651	0.0743582	0.0324695	0.019536	0.0180124	0.871127	1.64927	1.24235	0.478006	0.500939	0.173584	0.54604	0.275306	0.668856	0.591044	0.414156	0.745566	0.396241	0.050836	0.254494	4.97081	0.0030245
B115386	Male	32	406	0	1.49276	1.5966	2.53632	0.029093	0.006879	0.005689	0.053964	1.71869	0.930245	0.014273	0.0274908	0.214659	0.080427	0.102895	0.101559	0.195512	0.248781	0.09899	0.046985	0.0498234	0.273372	0.909493	0.397181	0.220303	0.217539	0.0847592	0.467247	0.21051	1.65395	0.387266	0.766975	1.70845	0.409592	0.075188	0.587356	3.13099	0.00438789
B115394	Female	33	372	0	1.45025	1.4624	1.76748	0.031528	0.045988	0.0145346	0.176307	1.48739	1.13956	0.022273	0.0508473	0.260622	0.121332	0.13817	0.412638	0.161	0.341013	0.134109	0.072077	0.0766853	0.150076	1.46637	0.79417	0.148783	0.143983	0.0563672	0.440023	0.201441	0.709288	0.567084	0.377375	1.90744	0.913465	0.106278	0.894124	1.40782	0.00523126
B115417	Female	29	360	0	1.53656	1.62014	2.14286	0.032045	0.037115	0.00608675	0.058813	1.55887	0.859484	0.024346	0.0212482	0.275067	0.027792	0.067172	0.545036	0.37484	0.971478	0.201852	0.088664	0.170234	0.196917	0.276961	0.111093	0.197588	0.693492	0.221737	0.552211	0.280573	0.330758	0.561183	0.358208	1.96012	1.72574	0.060743	0.606008	2.83491	0.00810664
B195356	Male	37	100	0	1.32634	0.623249	6.20022	0.107263	0.055324	0.0132642	0.159613	2.64404	0.87199	0.025312	0.013768	0.277529	0.016884	0.04005	0.019135	0.052721	0.103322	0.0437923	0.016022	0.0320052	1.91159	0.828437	0.346996	0.557362	0.339025	0.126791	0.721394	0.382921	0.19803	0.72446	0.27987	1.14793	0.570091	0.043261	0.462472	6.30532	0.00285264
C020847	Male	41	245	0	1.43933	1.45025	0.58594	0.01678	0.061539	0.00846311	0.096841	3.31398	0.888754	0.025884	0.0614195	0.283558	0.017535	0.041534	0.266056	0.386753	0.563235	0.158907	0.203339	0.101815	0.395072	1.4248	0.790504	0.16542	0.159302	0.0602027	0.415485	0.187566	0.394221	0.448636	0.323689	2.94901	1.62773	0.07647	0.813944	1.59797	0.00776563
C021410	Male	38	290	0	1.31175	1.49831	2.17758	0.032189	0.031482	0.0171586	0.202931	1.37305	0.903372	0.027162	0.0290734	0.288249	0.017221	0.040739	0.120301	0.213552	0.571169	0.159597	0.081202	0.0938558	0.0976276	1.23396	0.685266	0.071603	0.0654706	0.0245505	0.396314	0.164668	0.202506	0.378785	0.269587	1.40155	0.708246	0.080446	0.877792	3.19173	0.00636848
C023127	Male	53	346	0	1.1959	1.42325	2.09222	0.031637	0.035982	0.00567797	0.049026	1.37698	0.735777	0.016554	0.0123711	0.22995	0.024297	0.055344	0.016895	0.077587	0.102869	0.0437285	0.00524	0.0312657	1.29598	5.25479	0.71549	0.985631	1.07105	0.34094	0.872367	0.48975	0.053766	1.19781	0.154079	0.722967	1.1292	0.041947	0.494	6.71568	0.00371686
C027436	Female	39	531	0	1.01703	1.20683	3.03614	0.050317	0.027195	0.00814846	0.092306	1.23659	1.36735	0.070225	0.0182337	0.427745	0.017484	0.040874	0.043668	0.167526	0.12084	0.0519834	0.065034	0.0369121	0.373162	0.951226	0.4199	0.290579	0.579292	0.194315	0.635525	0.321368	0.526457	0.656555	0.387683	1.18972	0.892922	0.063994	0.662328	3.68868	0.00680431
C036670	Female	49	555	0	1.40654	1.48996	2.94082	0.048251	0.022811	0.0026011	0.020624	1.17052	1.26217	0.055996	0.0115981	0.381192	0.082302	0.103827	0.004312	0.0598798	0.131566	0.054238	0.009935	0.0445833	0.706367	3.14406	0.817279	0.775887	0.87178	0.275452	0.476466	0.224434	0.042179	0.886929	0.132833	0.568219	1.14146	0.032939	0.310223	4.799	0.0045316
C036808	Female	43	377	0	1.56585	1.60423	1.46908	0.040308	0.042989	0.0130055	0.156918	1.59213	0.828512	0.010427	0.179931	0.179054	0.053828	0.09222	0.269928	0.376003	0.223734	0.0910568	0.504654	0.0668468	0.122378	0.417953	0.144377	0.125557	0.120531	0.0490976	0.745971	0.39473	0.850344	0.403549	0.438235	1.87167	0.570878	0.123491	0.519078	1.77953	0.0197499
C049644	Male	30	266	0	1.20683	1.4609	1.95027	0.030405	0.053695	0.00178099	0.104164	2.53893	0.909614	0.028304	0.0392359	0.290539	0.015981	0.035937	0.425784	0.351939	0.345019	0.134231	0.181275	0.0680642	0.103474	0.522358	0.181844	0.168882	0.165568	0.0616538	0.334115	0.121351	1.03388	0.425572	0.476617	1.80898	1.04506	0.11291	0.766405	3.60128	0.00547336
C069014	Female	25	562	0	1.15534	1.45025	3.4851	0.062033	0.019997	0.00298868	0.024586	1.1357	4.10391	0.260549	0.0141875	0.746037	0.031313	0.075486	0.025613	0.0956003	0.0455022	0.0198345	0.011973	0.0429509	0.54753	0.780588	0.313139	0.319674	0.331121	0.121551	1.15821	0.704068	0.106634	0.966104	0.210147	1.15939	0.861392	0.042824	0.513781	4.89147	0.00397938
C069894	Male	34	368	0	1.79379	2.17811	2.57738	0.039483	0.05824	0.00546934	0.077484	2.82477	1.13864	0.046803	0.0221123	0.361078	0.05214	0.09184	0.014337	0.138426	0.0858304	0.0387919	0.036824	0.039472	0.101443	3.56246	1.46306	0.247204	0.433636	0.160235	0.782663	0.407694	0.050484	1.60164	0.149412	0.883863	0.699077	0.054335	0.549094	3.92463	0.00568246
C073245	Female	70	329	0	1.4133	1.4624	1.0727	0.021749	0.065404	0.0105291	0.120067	4.53527	0.238548	0.005204	0.0117389	0.124154	0.03958	0.080408	0.023357	0.0849362	0.133217	0.0549582	0.011409	0.0399604	0.490622	1.92824	1.10971	0.337803	0.352199	0.131465	0.587783	0.310049	0.0172	0.66313	0.0934177	0.754107	0.825565	0.032727	0.626107	5.33625	0.00574914
C090220	Female	35	576	0	1.41162	1.44091	3.91802	0.071984	0.019162	0.00303871	0.024906	1.1184	1.12597	0.045912	0.0185618	0.355561	0.056519	0.094365	0.003438	0.140758	0.107746	0.0479627	0.035093	0.0253995	0.437692	1.04742	0.492546	0.30428	0.228857	0.0896988	0.467809	0.212158	0.200986	0.829391	0.275337	1.81635	0.73435	0.067697	0.580231	4.03272	0.00585449
C094814	Female	40	499	2.72591	1.23805	1.25285	2.94813	0.048428	0.036881	0.00602399	0.058038	1.53882	0.872929	0.025478	0.16392	0.280661	0.02466	0.055552	0.114693	0.207539	0.214473	0.088049	0.170573	0.066747	0.21437	0.651953	0.236356	0.158836	0.155829	0.0583577	0.808268	0.415116	0.435495	1.6012	0.352533	2.70723	1.79076	0.087465	0.912519	2.35375	0.0131254
C096238	Female	36	489	0	0.968483	1.47567	3.15419	0.053145	0.042471	0.00587219	0.087859	1.7474	1.47364	0.08064	0.0121936	0.444049	0.188918	0.220153	0.003424	0.0770467	0.0830919	0.0372421	0.02224	0.0257669	1.04355	1.88845	1.22791	0.377028	0.393326	0.144072	0.987275	0.592889	0.001432	1.27763	0.0316629	0.189448	0.534354	0.037412	0.435312	5.83582	0.00318692
C096270	Male	41	299	0	1.15534	1.53275	1.48082	0.025857	0.051174	0.0110277	0.127094	2.23573	0.91567	0.029173	0.017912	0.293785	0.027514	0.066709	0.056561	0.279301	0.182972	0.0784491	0.067674	0.0632794	0.240092	0.517371	0.174581	0.197922	1.31903	0.370516	0.428856	0.194463	0.249537	0.467143	0.316782	1.43391	1.54736	0.060587	0.703587	2.84825	0.00685531
C100818	Female	44	372	0	1.27416	1.34242	2.39942	0.031456	0.063088	0.0106792	0.12103	2.00786	1.53091	0.024157	0.0209051	0.273709	0.022374	0.051011	0.034877	0.0429524	0.166756	0.071529	0.021114	0.0492938	2.7533	3.33425	1.38679	0.918726	0.481376	0.166984	0.726311	0.383028	0.231989	0.56412	0.297284	1.21259	0.827199	0.061638	0.55974	6.04776	0.00974565
C104290	Female	32	243	4.76612	0.973128	1.27875	1.50595	0.0266	0.061888	0.00848176	0.097245	3.38955	0.814679	0.02107	0.054865	0.258881	0.011759	0.028114	0.265046	0.290311	0.563062	0.158725	0.200773	0.124964	0.0533513	0.251488	0.107222	0.128022	0.121988	0.0495661	0.374705	0.144499	0.844748	0.257423	0.428593	3.4548	0.591442	0.141341	0.471076	1.83222	0.0115767
C106957	Male	26	459	1.61278	1.06819	1.33846	2.3775	0.033566	0.036728	0.00679661	0.066524	1.52085	1.6544	0.121126	0.0259111	0.468747	0.164701	0.171457	0.063526	0.142082	0.192778	0.0810412	0.040173	0.0578739	0.315816	0.900622	0.390317	0.311051	0.313173	0.116206	0.424882	0.193715	0.371474	0.481872	0.365776	1.35492	1.4365	0.074373	0.597773	3.33103	0.00933082
C107782	Male	48	468	0	1.44871	1.46982	3.08457	0.05192	0.037813	0.00638358	0.064049	1.59662	1.40256	0.072081	0.00693861	0.431697	0.067883	0.100099	0.054835	0.136791	0.179512	0.0775918	0.002731	0.039155	1.74958	1.10828	0.563632	0.477482	0.499514	0.173305	1.23951	1.06283	0.300328	1.75489	0.343618	0.992853	0.443132	0.051475	0.385309	4.08977	0.00262084
C114447	Male	24	266	0	1.22272	1.37291	1.4492	0.025011	0.068118	0.0156956	0.184253	4.81197	0.791513	0.020703	0.0395611	0.252558	0.016467	0.03989	0.434041	0.335462	0.287416	0.111014	0.175965	0.066169	0.227527	0.879033	0.362394	0.19105	0.19384	0.0739982	0.453107	0.20539	1.60394	0.385094	0.744082	2.41021	0.760054	0.1008	0.585173	3.64252	0.0147018
C114667	Male	38	426	0	1.6902	1.68842	2.38174	0.034027	0.024334	0.00319731	0.026275	2.47435	1.01489	0.035453	0.0195523	0.324151	0.332361	0.329201	0.023735	0.0891918	0.500565	0.154293	0.034569	0.134715	0.440867	0.481789	0.157189	0.343127	0.353313	0.131614	0.936862	0.53871	0.218771	1.14357	0.286746	0.296646	0.73793	0.077057	0.51715	3.66608	0.00684649
C115329	Female	33	921	0	1.22789	1.43297	3.20916	0.061457	0.022252	0.00305059	0.025065	1.02855	1.57998	0.153281	0.0225833	0.511869	0.131932	0.186474	0.058013	0.152124	0.184078	0.0789172	0.053007	0.0570477	0.101634	1.99307	1.11877	0.245398	0.734612	0.233113	0.649725	0.329723	0.094236	0.851663	0.199715	1.20298	0.911018	0.058706	0.673444	3.90942	0.00542943
C115345	Female	25	546	0	1.28103	1.40824	3.15206	0.05274	0.01344	0.00590781	0.056899	0.944444	1.25149	0.054273	0.0477545	0.377765	0.001811	0.009963	0.215075	0.156362	0.33918	0.132028	0.11424	0.075152	0.0655034	0.277155	0.116959	0.13675	0.131555	0.0524692	0.352765	0.135522	1.01691	0.301153	0.473209	1.72805	0.865919	0.127484	0.495759	1.92735	0.0197819
C115353	Female	49	765	0	0.69897	1.27416	3.47321	0.042345	0.046538	0.00380793	0.033794	1.18137	2.10257	0.098176	0.0184739	0.45628	0.082151	0.10339	0.003428	0.152157	0.109244	0.0484346	0.063286	0.0282018	0.455565	1.06981	0.517282	0.291574	0.25238	0.0953584	0.628024	0.31382	0.540321	0.570747	0.391837	1.07398	0.799133	0.062883	0.612944	3.74688	0.0049801
C115379	Female	46	332	0	1.39445	1.4014	1.51235	0.026656	0.063678	0.010172	0.111632	6.80331	0.833366	0.022315	0.0447863	0.264895	0.027484	0.066539	0.277276	0.421924	0.200111	0.0859595	0.256963	0.0575538	0.102001	4.37938	1.74571	0.114156	0.0893243	0.0418727	0.32768	0.109855	0.722488	0.341701	0.586218	2.35806	1.20802	0.570871	0.883377	1.20461	0.00577836
C115395	Male	32	228	0	1.2014	1.49136	0.659605	0.017913	0.075636	0.00129334	0.007598	4.98517	0.693804	0.015076	0.0538825	0.222984	0.008181	0.011325	0.184435	0.217199	0.371501	0.138786	0.170775	0.0813504	0.148544	0.820386	0.342711	0.191663	0.194657	0.074211	0.346098	0.131213	0.325458	0.390302	0.355441	2.46901	1.11529	0.08434	0.756549	2.43335	0.00732686
C115400	Female	28	999	5.98431	1.2833	1.52892	3.59495	0.061412	0.015918	0.00443976	0.03942	1.21464	1.72749	0.051556	0.0385378	0.369643	0.087519	0.414821	0.327471	0.311822	0.646592	0.173446	0.074273	0.0561411	0.381305	0.695016	0.266389	0.152458	0.149082	0.0575256	0.939769	0.553171	2.29892	0.0849554	0.604701	2.15794	1.51976	0.132417	0.469285	2.19315	0.00497412
D006046	Male	49	214	1.96379	1.13988	1.40483	1.30471	0.023262	0.053138	0.011903	0.141043	2.44797	0.448637	0.008244	0.0493331	0.160548	0.009466	0.015578	0.274197	0.199046	0.264963	0.102552	0.088146	0.0756008	0.122915	0.588285	0.208192	0.087648	0.0701595	0.030451	0.0609719	0.0249107	1.2914	0.178229	0.422164	1.8743	0.720679	0.861593	0.824642	1.7986	0.00454584
D006355	Male	40	534	1.63347	1.81954	2.24674	3.06869	0.051367	0.009425	0.00451269	0.040204	0.79783	1.38446	0.071504	0.0308694	0.429596	0.079373	0.102796	0.339061	0.459681	0.457328	0.148615	0.09332	0.100256	3.194	0.446211	0.155127	0.734581	0.772992	0.244786	0.51711	0.261905	0.205647	0.511314	0.275034	0.698556	0.744213	0.072234	1.00202	3.1793	0.00463343
D008216	Male	44	437	0	1.70157	1.84942	2.7805	0.045169	0.03822	0.00995151	0.109993	1.61491	1.16149	0.047433	0.030804	0.363008	0.0297	0.070457	0.029896	0.108883	0.157211	0.0678784	0.028583	0.0474019	1.81525	2.08758	1.16732	0.509158	0.410733	0.150594	0.650097	0.332826	0.235514	0.771299	0.309518	0.41363	0.822606	0.068312	0.625446	3.91544	0.00822258
D009059	Male	42	210	2.33244	1.49969	1.6464	1.30602	0.023317	0.078368	0.0117893	0.134863	3.993	0.56658	0.010532	0.0370702	0.180095	0.008872	0.013261	0.096633	0.205431	0.264824	0.102542	0.122512	0.0651059	0.0625376	0.705409	0.26742	0.129161	0.123483	0.0500638	0.401827	0.167808	0.636106	0.435027	0.408581	0.878591	0.503313	0.129399	0.522111	3.14166	0.00619244
D022717	Female	46	326	1.81954	1.3483	1.36736	0.635479	0.01762	0.064068	0.0107207	0.122336	4.37666	1.60329	0.101707	0.0132153	0.456973	0.026659	0.065318	0.052065	0.135788	0.174497	0.0764389	0.024861	0.0455616	0.663618	1.21686	0.675754	0.369767	0.290367	0.109767	0.571775	0.296402	0.031701	0.753861	0.117349	0.690939	0.632934	0.053678	0.641904	4.73985	0.00310362
D022937	Female	51	716	0	0.886491	1.51851	2.80177	0.044157	0.053489	0.00675675	0.066274	1.16094	1.3195	0.045221	0.0235748	0.354473	0.110321	0.122535	0.142836	0.242403	0.675872	0.174238	0.090387	0.123009	0.473477	0.68662	0.253689	0.363412	0.367601	0.140179	0.643143	0.323906	1.2919	0.705185	0.507868	0.513535	0.552128	0.082661	0.710938	4.2807	0.00654097
D045289	Male	30	10	0	0.812913	1.29003	3.58852	0.063997	0.050228	0.00996508	0.110099	2.18054	0.755529	0.018745	0.036351	0.242687	0.320046	0.322712	0.184385	0.227953	0.201335	0.0868573	0.15993	0.06361	0.399081	0.972039	0.439821	0.140382	0.133785	0.0538071	0.221017	0.0769079	2.78408	0.175656	1.3311	0.93793	0.72605	0.104825	0.984806	3.1758	0.0140675
D066442	Female	27	465	0	0.924279	1.33646	2.68047	0.042097	0.041297	0.00681102	0.066752	1.71754	1.21079	0.050879	0.0405818	0.366829	0.05891	0.098377	0.207894	0.413083	0.423474	0.144194	0.487271	0.0973557	0.256382	0.621783	0.214622	0.122859	0.104142	0.0475315	0.507644	0.252156	0.232726	0.526566	0.264438	1.89859	0.76444	0.105465	0.490438	1.04285	0.00536883
D072128	Female	49	368	0	0.963788	1.29447	2.28743	0.032691	0.028502	0.0048638	0.043256	1.31843	1.00029	0.033938	0.0324357	0.315052	0.030147	0.071483	0.031124	0.15864	0.160625	0.0693495	0.03133	0.0484487	0.343812	3.25317	1.34493	0.235762	0.366989	0.137609	0.982811	0.577787	0.089245	1.92433	0.19471	1.05885	0.693142	0.054019	0.54845	6.4347	0.00857197
D075440	Female	56	344	0	0.959041	1.29667	1.86736	0.029213	0.060752	0.0114179	0.12887	3.23878	0.969409	0.032141	0.0222058	0.310966	0.04772	0.088954	0.589083	0.836741	0.323697	0.124166	0.27175	0.0700035	0.114638	1.31888	0.729374	0.098577	0.0830888	0.0346868	0.554591	0.286121	1.37231	0.664522	0.559654	1.33998	0.876477	0.086624	1.04756	2.70999	0.0162165
D077759	Female	50	418	0	1.13354	1.44404	2.80903	0.045372	0.023986	0.00275206	0.022176	1.96916	0.979332	0.032847	0.00773859	0.311476	0.184201	0.203057	0.019579	0.0774347	0.114311	0.0498764	0.011627	0.0443271	0.534485	1.71184	0.932708	0.482368	0.505024	0.174655	0.928543	0.511374	0.063512	1.17012	0.15841	0.415922	0.49267	0.035259	0.398526	5.28095	0.00405708
D094302	Female	46	557	0	1.17609	1.51455	3.26133	0.057596	0.027876	0.003601	0.031132	1.28822	1.56236	0.091953	0.0148899	0.450755	0.011768	0.028531	0.008552	0.0688368	0.0676312	0.0290751	0.019785	0.0323532	0.467883	1.10139	0.541213	0.318398	0.343611	0.128171	0.630575	0.317411	0.034455	0.646578	0.117733	0.787834	0.543844	0.055686	0.443846	4.00364	0.00147683
D094742	Male	39	894	0	1.78746	1.82543	2.81197	0.057246	0.013844	0.00481292	0.042607	1.09448	2.01933	0.165822	0.0294262	0.541334	0.123795	0.252493	0.119107	0.209228	0.577463	0.163969	0.07786	0.112714	0.360112	2.50531	1.19939	0.26098	0.245863	0.0946864	1.29165	1.16661	0.554531	2.59019	0.392433	1.50523	0.503754	0.081637	0.884894	3.23268	0.0188263
D095072	Female	42	384	0	1.36549	1.45788	0.717268	0.029112	0.012209	0.00414378	0.037709	1.91105	1.28453	0.014347	0.0129691	0.218917	0.128924	0.141195	0.022905	0.0827388	0.130608	0.054158	0.007503	0.0390388	1.08873	1.14216	0.613932	0.428909	0.449507	0.16196	0.536652	0.274705	0.111458	0.586061	0.214334	1.62312	0.378423	0.041916	0.506632	4.42889	0.00394097
D095501	Female	32	509	0	1.35218	1.45025	3.94216	0.073675	0.044521	0.00238059	0.01944	1.83507	1.33078	0.065457	0.0211598	0.41067	0.069651	0.10048	0.029209	0.105794	0.156795	0.0660947	0.027632	0.0471354	0.164496	0.684432	0.251185	0.102854	0.087252	0.0349551	0.620246	0.313074	0.357578	0.71019	0.291728	1.01071	1.15887	0.065985	0.632343	2.43898	0.00378179
D095844	Female	56	464	0	0.792392	1.42325	2.28773	0.033022	0.041311	0.00946385	0.050801	1.72402	1.024	0.038249	0.0140399	0.326355	0.072257	0.10137	0.021993	0.082477	0.0697927	0.0292814	0.018548	0.0217924	2.30878	0.351358	0.129252	0.578539	0.645732	0.211207	0.659782	0.340059	0.035242	1.74259	0.125273	1.275	0.900784	0.019604	0.54328	4.25131	0.00416407
D104152	Male	38	243	0	0.94939	1.54283	2.49815	0.035986	0.077198	0.02375	0.307635	6.46195	0.813432	0.020893	0.0311632	0.256539	0.012208	0.030356	0.061104	0.106459	0.18865	0.0800146	0.027659	0.0577483	0.30806	1.14457	0.614743	0.238033	0.609232	0.201271	0.39684	0.166551	0.232506	0.489963	0.29835	0.988131	0.673466	0.059537	0.345331	3.80654	0.0140848
D105686	Male	41	343	0	1.36549	1.55023	2.88024	0.046497	0.059897	0.01111	0.127415	2.98241	1.06842	0.042656	0.0213649	0.336242	0.041311	0.082268	0.014423	0.0630882	0.0865662	0.0394629	0.012394	0.0264037	0.348625	0.238588	0.085003	0.31879	0.329972	0.12113	0.441586	0.204426	1.10247	0.460352	0.49769	0.881201	1.50269	0.066676	0.639217	3.53231	0.00390537
D105806	Male	42	466	0	1.37658	1.40824	2.67798	0.042049	0.039127	0.00674063	0.065451	1.62762	1.21086	0.051354	0.0235227	0.369338	0.115265	0.12714	0.126266	0.219592	0.635052	0.172346	0.124339	0.149851	0.0890584	0.806715	0.332436	0.146039	0.140133	0.0560681	1.29401	1.41656	0.614411	2.59358	0.408274	1.04112	0.910412	0.094622	1.03212	3.54564	0.00637268
D105903	Female	51	200	0	1.10721	1.55871	0.423615	0.012094	0.05924	0.00789489	0.081151	2.87875	0.579861	0.011748	0.0162489	0.19087	0.011888	0.028597	0.02441	0.406425	0.139578	0.0597858	0.121673	0.0412584	1.11612	1.65276	0.894179	0.296589	0.90019	0.301353	0.408058	0.174881	0.051142	0.497298	0.149437	1.52337	0.448201	0.053853	0.410822	4.57901	0.00539423
D107521	Male	31	660	0	1.96237	1.71433	3.68514	0.069552	0.031983	0.00843088	0.095355	0.750039	1.79501	0.133351	0.0308299	0.478885	0.390584	0.265673	0.014144	0.109798	0.0852697	0.0377608	0.0618	0.0260078	2.01945	2.44184	1.18697	0.64047	2.58341	0.510068	1.18218	0.819335	0.08724	1.69066	0.183047	1.94713	1.11173	0.056871	0.798395	6.25406	0.0037254
D114985	Female	25	328	3.50596	0.770852	1.30963	2.10247	0.031811	0.040855	0.01317	0.158237	1.6808	2.31941	0.198483	0.0125707	0.608001	0.023012	0.052194	0.012623	0.043062	0.0465947	0.0203042	0.005516	0.0230576	1.56964	2.98156	0.81736	0.496816	0.560877	0.183334	0.875583	0.49139	0.034034	3.53206	0.117491	0.358161	0.611095	0.041442	0.563441	4.94317	0.00228062
D115118	Male	26	517	0	1.96614	1.67302	2.68632	0.042308	0.04892	0.00276732	0.022281	2.12939	1.33984	0.065551	0.0187864	0.410762	0.117414	0.135972	0.030639	0.108488	0.794835	0.180552	0.03453	0.104479	0.443826	0.83306	0.349911	0.35137	0.360375	0.134612	0.851262	0.458993	0.300669	1.156	0.34407	1.65953	0.751443	0.075201	0.745169	3.6694	0.00799848
D115338	Female	24	373	0	1.3962	1.4183	1.71361	0.055876	0.03224	0.0136721	0.164148	2.90364	1.26292	0.019545	0.0136272	0.246382	0.151909	0.158843	0.019931	0.0776553	0.114515	0.0501907	0.014941	0.0343833	1.31878	0.919776	0.406827	0.74223	0.982143	0.319747	0.577943	0.297773	0.024307	1.04707	0.103982	0.498073	0.656397	0.042263	0.526367	5.30931	0.00236342
D115346	Male	32	555	0	1.55991	1.617	2.89511	0.046883	0.026419	0.00314557	0.025182	1.22236	1.25144	0.054129	0.0226797	0.377157	0.04845	0.090221	0.058347	0.140923	0.184398	0.0794682	0.038197	0.0593497	0.170583	1.08654	0.529398	0.244916	0.707226	0.222221	1.4524	2.01431	0.015956	1.32539	0.0865677	1.40186	0.660495	0.052769	0.447747	4.05917	0.00938988
D115362	Female	34	454	1.73239	0.763428	1.2833	2.2563	0.032521	0.036557	0.0101457	0.11118	2.13105	1.02318	0.038037	0.184837	0.32577	0.059584	0.099384	0.209408	0.394342	0.455049	0.146241	0.385234	0.0845871	0.389827	0.542677	0.186775	0.162706	0.159171	0.0596906	0.38426	0.153697	1.19014	0.377638	0.473546	1.80817	1.49164	0.082687	0.911826	1.50584	0.00512126
D115370	Female	39	345	1.91381	1.17026	1.35218	1.87316	0.029758	0.044215	0.00735126	0.073866	1.81984	1.04624	0.040961	0.0330866	0.334015	0.039804	0.080525	0.141531	0.240784	0.315565	0.122408	0.156668	0.09005	0.0715884	0.897944	0.388648	0.115873	0.0927212	0.0462217	0.33533	0.121967	0.352681	0.426788	0.338715	1.53432	1.62119	0.884434	0.757135	2.63524	0.00663789
E036460	Female	35	504	0	1.32428	1.39967	3.16345	0.053916	0.044945	0.0163283	0.197182	1.83527	1.34635	0.066926	0.0255514	0.411741	0.03506	0.077375	0.025071	0.0957158	0.142635	0.0616254	0.015196	0.0474649	0.522119	1.12757	0.591689	0.284578	0.378889	0.142163	0.809801	0.421437	0.239883	0.860089	0.310924	0.358806	0.834718	0.060486	0.631937	3.80386	0.00835376
E047395	Male	40	125	0	1.64444	1.65321	2.06331	0.034339	0.046827	0.0101355	0.111021	3.38666	0.858864	0.08818	0.0209302	0.44808	0.020481	0.047605	0.03823	0.166421	0.112626	0.049602	0.109387	0.0309368	0.426321	1.01521	0.470564	0.279229	0.363723	0.136486	0.655776	0.340047	1.94933	0.723617	0.613022	1.1804	0.808406	0.063872	0.623134	3.68926	0.00573156
E049206	Female	38	421	0	1.53656	2.01284	2.66182	0.040912	0.013221	0.00293948	0.023594	2.00689	1.62989	0.118369	0.00204728	0.463206	0.047833	0.090132	0.013692	0.135297	0.126818	0.0537261	0.032817	0.0306189	0.775299	2.4286	0.949897	0.382415	0.404571	0.147278	0.526014	0.271712	0.045233	0.579775	0.13964	1.45285	0.539074	0.039552	0.067916	6.11911	0.00561361
E065113	Male	39	693	0	1.13672	1.48714	3.95399	0.087307	0.063931	0.0140978	0.167057	0.745657	3.77225	0.054877	0.0191165	0.378975	0.250109	0.108814	0.045638	0.129275	0.171323	0.0743637	0.034043	0.0520681	0.37364	0.699943	0.267093	0.321492	0.337052	0.121955	1.13867	0.694498	0.563855	2.86638	0.399471	1.21989	1.2031	0.068512	0.450822	3.44997	0.00530228
E076593	Male	43	637	0	1.29885	1.70243	3.77743	0.065435	0.015813	0.00270372	0.021124	1.08347	1.22741	0.136373	0.0249563	0.480475	0.11886	0.136777	0.012391	0.0335995	0.0800897	0.0341976	0.014176	0.0373261	0.528827	1.13255	0.592976	0.293476	0.689491	0.218827	0.850474	0.458436	0.19485	1.51368	0.26987	0.652633	0.604749	0.055455	0.501362	4.20931	0.0046642
E094523	Male	49	234	6.0399	0.832509	1.35793	1.50123	0.026229	0.005757	0.00768371	0.079156	2.48703	0.85431	0.023608	0.00808605	0.272422	0.009853	0.018208	0.053032	0.921065	0.174578	0.0764871	0.189316	0.0463528	2.65511	3.25924	1.36455	0.806113	0.329013	0.120978	0.106673	0.0478825	0.034527	0.591108	0.124971	1.73819	0.962225	0.04468	0.727106	7.61306	0.00329902
E094743	Female	46	540	0	0.991226	1.46687	4.88298	0.084978	0.025986	0.00465857	0.041181	1.22131	2.77722	0.235427	0.0160678	0.676599	0.016172	0.039309	0.028542	0.105175	0.154608	0.0651006	0.035721	0.0461486	0.286115	0.844335	0.361001	0.26056	0.267708	0.09949	0.641068	0.323278	0.095391	0.80198	0.201181	0.447271	0.566159	0.05383	0.461948	3.26832	0.00460515
E095358	Female	43	100	1.69897	1.50786	1.4843	1.39491	0.024021	0.039035	0.0153098	0.178565	1.62526	0.715588	0.016204	0.0166161	0.228389	0.013635	0.031369	0.019362	0.0477655	0.104882	0.0445412	0.011721	0.0395946	4.46466	0.82789	0.346391	0.510537	0.207995	0.0805647	0.492393	0.240039	0.121529	0.33108	0.217873	1.02123	0.396698	0.043454	0.264586	6.02728	0.00423948
E095510	Female	60	657	0	1.60638	1.64542	4.34972	0.075367	0.062323	0.00505039	0.048231	1.0081	1.74754	0.212314	0.0118593	0.635602	0.116922	0.135458	0.02618	0.203155	0.147029	0.0630863	0.064926	0.0336845	0.441517	1.06392	0.516531	0.284768	0.892748	0.278377	1.33114	1.66892	0.097024	1.78257	0.202527	0.579778	0.610939	0.064511	0.599292	4.17029	0.00557669
E096206	Female	60	469	0	1.49554	1.53656	3.30062	0.0589	0.05683	0.00553041	0.050634	2.7234	1.57501	0.093691	0.00977629	0.454853	0.098553	0.111533	0.025096	0.0948883	0.143372	0.0624547	0.004221	0.0500067	0.907369	1.08132	0.526091	0.382649	0.4058	0.148467	0.66538	0.344924	0.035703	0.652603	0.125981	1.67883	0.488646	0.025523	0.38571	5.71055	0.00427796
E096303	Male	38	530	0	1.19033	1.71684	2.997	0.049358	0.021024	0.00535655	0.049822	1.15132	1.20625	0.049863	0.0262592	0.3651	0.075342	0.10227	0.087173	0.168685	0.881373	0.188196	0.034332	0.176324	0.554031	0.96278	0.421922	0.309137	0.309993	0.115929	1.19238	0.872304	0.175394	0.626509	0.247361	0.347881	0.552309	0.074184	0.743511	3.31183	0.00683695
E096442	Female	30	559	0	1.96284	1.93399	3.979	0.074279	0.03006	0.00226271	0.017113	1.33369	1.62095	0.109129	0.0170253	0.458294	0.009843	0.017961	0.019642	0.04775	0.114509	0.0500436	0.000607	0.0105328	0.695287	1.23087	0.684412	0.371744	0.496384	0.169869	0.962304	0.566991	0.141207	1.71639	0.229544	0.761621	0.560485	0.052356	0.457415	4.48965	0.00399087
E104103	Female	50	393	0	1.24304	1.37291	1.26433	0.061706	0.014227	0.0044457	0.039923	2.03178	1.08368	0.02276	0.00668634	0.269518	0.053868	0.092533	0.020921	0.0789005	0.119649	0.0514941	0.004987	0.0362107	0.461775	2.07034	0.94086	0.411012	0.425856	0.155117	0.558961	0.295704	0.199444	0.887733	0.265008	0.636779	0.458081	0.038768	0.441972	7.62535	0.00367314
E104496	Female	28	437	0	1.56585	1.5955	4.3298	0.080071	0.059702	0.00254597	0.020386	2.93711	0.994579	0.03319	0.0452718	0.312483	0.032844	0.075569	0.199078	0.377174	0.360184	0.135157	0.20738	0.0813137	0.273833	0.693439	0.259152	0.069332	0.0612228	0.0232578	0.374832	0.14598	0.440409	0.368809	0.44297	3.27832	0.800595	0.118849	0.494794	1.76145	0.00776187
E106593	Male	44	179	0	1.43297	1.55023	2.12246	0.03204	0.041526	0.00427947	0.037936	5.91376	0.301571	0.12214	0.013552	0.471804	0.009174	0.014735	0.02261	0.0825906	0.0777487	0.0330491	0.020355	0.0219529	2.55098	0.359292	0.129806	0.534675	0.591808	0.199338	0.441416	0.202806	0.021772	0.411535	0.100403	1.35999	0.904392	0.041649	0.792289	7.44037	0.0041752
E108624	Male	40	321	0	1.17026	1.39794	0.490095	0.013581	0.052015	0.0157804	0.18609	2.32015	1.04835	0.041227	0.0314474	0.334445	0.040612	0.080598	0.06199	0.0854277	0.191524	0.0800843	0.027884	0.0607561	0.298529	1.05751	0.514217	0.262358	0.58433	0.195842	0.463459	0.206545	0.117533	0.440507	0.215796	1.03132	0.504345	0.058182	0.765515	1.6727	0.00959144
E109768	Female	24	425	0	1.36173	1.36922	2.39082	0.034106	0.007562	0.00496303	0.045388	2.1003	1.01053	0.035084	0.0202615	0.322811	0.100143	0.113179	0.043891	0.0578243	0.170685	0.0742912	0.005693	0.0631902	0.440818	1.04964	0.500394	0.307977	0.408501	0.149201	0.403559	0.169833	0.122517	0.573552	0.219672	1.07939	0.881375	0.066979	0.570942	3.80191	0.00931545
E115339	Male	41	237	1.88081	1.29885	1.58433	2.54102	0.038747	0.046356	0.00836812	0.093059	1.95819	0.641174	0.013628	0.0215764	0.208236	0.011279	0.019608	0.003485	0.191159	0.0526036	0.0219888	0.072107	0.0125011	0.363807	0.361048	0.140119	0.273103	0.317427	0.117142	0.333215	0.121198	0.751729	0.356555	0.425408	1.00614	1.35046	0.062156	0.556138	3.63787	0.00354384
E115355	Female	37	649	0	1.27646	1.45332	3.7093	0.06899	0.088882	0.0143048	0.17426	1.19662	1.72599	0.121977	0.0129804	0.470063	0.268792	0.10695	0.026417	0.0986594	0.102465	0.0437155	0.011011	0.0259791	1.19553	0.887139	0.376968	1.23296	2.41394	0.463355	1.07485	0.631333	0.200966	1.41578	0.268922	1.37151	0.559764	0.044803	0.545766	5.80836	0.0047523
E115363	Male	33	361	0	1.26717	1.4609	2.486	0.035569	0.062601	0.00488755	0.043385	3.78207	1.0189	0.035844	0.0200954	0.324484	0.041263	0.081658	0.029751	0.0893602	0.157101	0.0677156	0.025611	0.0492845	0.43277	1.03293	0.486184	0.312305	0.380533	0.142439	0.416819	0.189529	0.307534	0.295251	0.348584	1.21307	0.890712	0.061374	0.643305	1.64229	0.0207375
E115397	Male	36	435	3.86935	0.929419	1.34242	2.54531	0.038828	0.045303	0.00404709	0.036916	1.87911	1.32118	0.063849	0.0389181	0.40551	0.055998	0.093536	0.102173	0.157553	0.506009	0.156404	0.144665	0.0741449	0.22369	0.511943	0.173995	0.190288	0.19364	0.0735121	0.34636	0.131525	0.721741	0.372869	0.405124	2.30581	0.481339	0.132769	0.381175	1.85849	0.00475149
E115402	Female	39	438	0	0.857332	1.14301	2.57496	0.039202	0.037116	0.0109099	0.125098	1.57087	2.12105	0.184874	0.00572837	0.580529	0.040944	0.080739	0.015298	0.0677885	0.0935689	0.0407525	0.021885	0.0223862	0.898642	1.66373	0.896494	0.410305	0.424782	0.153956	0.49422	0.245037	0.101036	0.563556	0.20764	0.641281	0.490182	0.029483	0.388829	5.10148	0.00493755
E116033	Female	37	229	0	1.30103	1.46835	1.30906	0.023594	0.063642	0.0086904	0.101219	4.09945	0.786916	0.019844	0.0207635	0.250732	0.009565	0.017749	0.047628	0.199977	0.105993	0.0467437	0.03769	0.0318982	0.428113	1.02118	0.479382	0.272258	0.23148	0.0898684	0.907084	0.497847	0.351055	1.24797	0.336764	1.07878	0.699564	0.070005	0.561974	1.68641	0.00579693
F038869	Male	53	508	0	1.42651	1.74741	4.93492	0.085265	0.03647	0.00784654	0.080823	1.48527	1.57933	0.096154	0.135351	0.455573	0.158613	0.168767	0.533459	0.738027	0.887623	0.188815	0.3385	0.138234	0.389661	1.40515	0.786545	0.105741	0.0880192	0.0392113	0.631798	0.319121	0.273181	1.24538	0.363615	2.32087	1.20277	0.092111	1.724	1.31604	0.00514023
F040202	Male	42	437	0	1.63749	1.57978	2.88409	0.046624	0.04285	0.00209139	0.013373	1.76837	2.37351	0.209301	0.0178361	0.614315	0.027903	0.067284	0.026947	0.157607	0.124393	0.0536333	0.07255	0.037932	1.43622	1.84467	1.0992	0.264986	0.232848	0.090666	0.901454	0.495574	0.294601	0.72063	0.320335	1.20402	0.701968	0.058068	0.566782	2.14324	0.00533429
F049477	Male	36	420	0	0.748188	1.33445	2.04508	0.031211	0.015286	0.0027317	0.022115	1.61357	1.09949	0.043588	0.0131458	0.344108	0.030396	0.074664	0.018749	0.0327738	0.108905	0.0483514	0.016913	0.035485	1.25907	0.418923	0.146833	0.3616	0.297107	0.112371	0.950494	0.554024	0.048592	1.84716	0.140032	1.14048	0.54816	0.042793	0.534131	4.52367	0.00450809
F062907	Female	33	27	5.60982	1.54407	1.7574	3.68297	0.065849	0.032392	0.0188132	0.263494	1.40701	0.283114	0.005618	0.021818	0.144576	0.015996	0.037575	0.079891	0.0417237	0.228436	0.0930753	0.006893	0.0644826	0.297705	0.954071	0.420508	0.235694	0.226913	0.0893	0.25452	0.0978821	0.214644	0.457776	0.280403	1.51522	1.32508	0.080188	0.735781	1.5582	0.0131936
F071159	Female	40	563	0	1.21219	1.28556	3.36902	0.060678	0.019931	0.00413784	0.037695	1.13157	1.62618	0.110894	0.0281246	0.459596	0.024844	0.058097	0.073542	0.154881	0.212911	0.0878886	0.069615	0.0577783	0.268333	0.905503	0.39202	0.218801	0.21719	0.0841494	1.0046	0.607814	1.21375	3.4048	0.458878	1.52082	0.970111	0.073034	0.75014	3.09905	0.019628
F077280	Female	56	290	0	1.08636	1.30963	2.15389	0.032063	0.057883	0.0155091	0.153392	2.75314	0.814879	0.021127	0.0074132	0.259363	0.233173	0.155254	0.013171	0.0643709	0.142525	0.0616179	0.031501	0.0385873	1.1694	2.97013	0.68667	0.489625	0.554689	0.180839	1.49884	2.50754	0.112373	0.954372	0.215472	0.646471	0.487008	0.03512	0.3582	6.47057	0.00422207
F077808	Female	43	139	0	1.20952	1.44871	2.76678	0.027667	0.040704	0.00688057	0.06847	8.14884	0.667861	0.009976	0.0113911	0.177893	0.019372	0.046061	0.010647	0.0521925	0.0752726	0.0328064	0.013247	0.023324	0.593579	1.5552	1.15392	0.424259	0.433687	0.16119	1.16971	0.730126	0.182865	1.97381	0.25623	0.154987	0.791095	0.040426	0.612119	4.64591	0.00424293
F091341	Male	45	360	0	1.3032	1.43933	2.13534	0.031852	0.041174	0.00489264	0.044119	1.7079	0.720687	0.016241	0.0101667	0.228482	0.027556	0.066938	0.014457	0.0750993	0.0884456	0.0395302	0.021709	0.0148231	1.17119	1.29058	0.98248	0.452698	0.460687	0.164658	0.556634	0.294652	0.078527	0.802049	0.173999	0.903106	0.461422	0.034459	0.365661	7.2659	0.00281265
F096435	Male	38	393	0	1.35025	1.65706	1.40256	0.036721	0.024053	0.00369005	0.031547	1.322	1.16466	0.012615	0.0531024	0.20296	0.150606	0.156231	0.355058	0.549905	0.135975	0.0587023	0.210508	0.0544611	0.133955	0.761617	0.302026	0.125048	0.113686	0.0488382	0.553614	0.285227	1.18469	2.56509	0.511	2.07152	0.94482	0.113705	0.911478	4.21393	0.015521
F096964	Male	46	329	0	1.42325	1.56467	2.42958	0.035081	0.053153	0.00872602	0.101677	2.45831	0.74259	0.018231	0.0253733	0.231547	0.024752	0.056714	0.074101	0.11064	0.267326	0.103889	0.030369	0.093965	0.238928	0.501402	0.171127	0.20497	0.213357	0.0816402	0.492754	0.240253	0.266427	0.377564	0.318573	0.920824	0.594687	0.072255	0.779155	3.25292	0.00564567
F100057	Female	25	477	0	1.51188	1.41996	2.6278	0.040358	0.042605	0.00898299	0.102976	2.6711	1.0855	0.043355	0.0298425	0.340053	0.1641	0.17145	0.030962	0.0623513	0.160566	0.0692886	0.019605	0.0411695	0.408702	1.03923	0.489452	0.330826	0.415697	0.151322	0.150077	0.0616368	0.031398	0.807119	0.115764	0.65482	0.536703	0.057032	0.436451	3.94767	0.00720516
F107654	Female	26	214	0	1.44404	1.37291	1.9296	0.030403	0.056163	0.0122846	0.147517	2.71412	0.841571	0.02275	0.0374119	0.265269	0.018681	0.045283	0.280851	0.316761	1.02734	0.203779	0.171915	0.171198	0.23101	0.653618	0.241702	0.192688	0.195106	0.0766097	0.173052	0.0648374	0.385344	0.225642	0.363567	1.5079	0.649242	0.713146	0.996926	3.90646	0.0138458
F107696	Male	27	655	0	1.09691	1.25285	3.7971	0.075304	0.057903	0.0220673	0.268644	0.861317	2.69239	0.150986	0.0285402	0.496629	0.034927	0.076749	0.104007	0.201141	0.257702	0.101071	0.05512	0.0722615	0.261123	0.990594	0.462681	0.215423	0.215704	0.0829664	0.980564	0.57467	1.21931	1.58163	0.64757	0.60745	0.672946	0.072399	1.1764	2.90823	0.00671336
F108007	Male	38	781	0	1.26245	1.42813	3.45988	0.046027	0.035572	0.00791015	0.082825	1.13604	2.30891	0.138741	0.0658103	0.482137	0.186695	0.216788	0.106922	0.256329	0.259275	0.101206	0.034199	0.0841476	0.129971	0.916472	0.403047	0.168203	0.162699	0.0614016	0.994236	0.60594	0.303649	1.78018	0.345102	2.14952	2.06502	0.084575	0.861947	2.38723	0.00777952
F108829	Male	35	92	0	1.5563	1.55751	1.48887	0.026106	0.038493	0.0137136	0.164912	1.61512	0.583839	0.011756	0.0208049	0.198056	0.018779	0.045408	0.693417	0.21122	2.03401	0.225812	0.131757	0.101086	0.357331	0.540274	0.186041	0.474518	0.485391	0.16964	0.0720311	0.0359153	0.313991	0.256626	0.350401	1.10025	1.3634	0.116273	0.406207	3.61175	0.00379012
F109921	Male	29	514	0	1.23805	1.29885	2.93075	0.04767	0.028394	0.00614866	0.061548	1.31829	1.35563	0.068927	0.0174784	0.420232	0.089573	0.10716	0.021432	0.0729608	0.105424	0.0447704	0.014016	0.0316375	2.42943	0.826115	0.344651	0.704207	0.203314	0.0803578	0.781701	0.402642	0.110154	0.941011	0.210659	0.85333	0.581756	0.050198	0.482935	4.76999	0.00458452
F110076	Male	31	283	0	1.21219	1.47567	1.66403	0.028316	0.057365	0.010049	0.110978	2.74552	1.02618	0.038274	0.0353267	0.328144	0.010386	0.018842	0.091215	0.262148	0.236189	0.0936912	0.033931	0.074845	0.388527	0.757158	0.298639	0.167957	0.161403	0.0608111	0.482231	0.229751	0.336358	0.332625	0.35862	1.77691	1.09499	0.094989	0.988093	2.52848	0.0305862
F114864	Male	45	147	0	0.612784	1.23045	1.89475	0.020974	0.049441	0.00725288	0.071871	3.73654	0.677367	0.037261	0.0344081	0.325757	0.007328	0.010156	0.169675	0.283515	0.530153	0.157159	0.102884	0.102792	0.0980378	1.24951	0.702751	0.06579	0.0571466	0.0191104	0.283024	0.104135	1.58907	0.357867	0.705509	1.17633	0.994021	0.086274	0.72396	2.74402	0.0122691
F115330	Male	36	300	1.77815	1.25042	1.4133	0.722213	0.018635	0.055576	0.00931035	0.106335	1.46473	1.03961	0.04078	0.0437923	0.333581	0.035075	0.078032	0.152341	0.603622	0.327317	0.12779	0.227751	0.0818836	0.133538	0.520727	0.176313	0.116238	0.0946483	0.0462832	0.0947774	0.0477576	0.668068	0.397387	0.413019	2.10381	1.45658	0.167336	0.229102	3.21297	0.0110312
F115348	Male	27	264	0	1.38561	1.33646	1.4412	0.024875	0.00521	0.012595	0.151669	0.556424	0.68761	0.014918	0.0260463	0.222488	0.022011	0.050257	0.091806	0.181781	0.23814	0.0951971	0.03578	0.0559539	2.92251	0.654544	0.243077	0.292295	0.284584	0.107735	0.0527343	0.0195764	0.221398	0.17514	0.30733	0.999971	1.25473	0.070056	0.898115	1.72818	0.00270966
F115356	Male	31	680	0	1.18469	1.34439	4.25528	0.071975	0.072959	0.00911274	0.104668	1.20332	1.8979	0.082296	0.0186522	0.44512	0.583481	1.01383	0.020268	0.0787607	0.119257	0.0508689	0.012826	0.0265885	0.294339	0.491148	0.167786	0.334338	0.343815	0.129418	1.27677	1.11705	0.588427	3.12289	0.522649	0.312165	1.92196	0.060329	0.726668	2.43574	0.00333845
F115364	Male	33	335	0	1	1.49276	1.21426	0.022363	0.050572	0.00817306	0.092415	2.22321	0.515617	0.009013	0.0419691	0.169851	0.019775	0.046511	0.464369	0.202943	0.251403	0.100814	0.065669	0.0575221	0.0966778	0.748472	0.294815	0.091711	0.0814711	0.0317013	0.0750536	0.040146	2.53892	0.274012	1.22329	0.840859	0.873325	0.15372	0.973114	2.15875	0.00659601
F115411	Male	46	166	2.06446	1.4014	1.59106	2.70303	0.032225	0.051417	0.00480953	0.042505	4.16691	0.838374	0.089427	0.025676	0.448705	0.023349	0.054672	0.029651	0.106912	0.157045	0.066217	0.028078	0.0473627	0.355503	4.99204	1.75032	0.257471	0.738843	0.236692	0.528248	0.271853	0.144182	0.518873	0.230468	0.999188	0.48281	0.059948	0.59737	6.45398	0.00712994
F115974	Female	29	309	0	1.06446	1.37291	2.04984	0.031298	0.07963	0.00727493	0.072297	6.98142	0.845912	0.02299	0.000401687	0.271	0.208741	0.255268	0.007411	0.043445	0.0620611	0.0266846	0.011746	0.0272362	4.3647	0.896376	0.387918	1.26577	2.5249	0.482138	0.698139	0.363042	0.051493	0.765485	0.14974	0.703887	0.932007	0.042505	0.707169	4.53943	0.00329804
F116092	Female	34	199	2.71349	1.03342	1.4183	1.82063	0.038579	0.041298	0.0110209	0.126201	5.88393	0.655175	0.029326	0.00744368	0.299138	0.003718	0.010051	0.051893	0.0715573	0.173322	0.0763534	0.020635	0.0411687	0.504148	1.11237	0.5728	0.48253	0.611997	0.201329	0.692651	0.36177	0.135134	0.82068	0.224993	1.00759	0.687489	0.076773	0.45507	3.87036	0.0039248
F117445	Female	35	363	0	1.43457	1.45939	2.48542	0.035459	0.048709	0.00795679	0.085745	2.11489	1.0499	0.041299	0.0415467	0.334558	0.028355	0.067953	0.465149	0.413673	0.158784	0.069004	0.533807	0.0535775	0.204434	0.762572	0.305573	0.186975	0.189445	0.0678471	0.252574	0.0965033	0.778228	0.205567	0.431263	1.87281	0.879022	0.133857	0.767585	2.62517	0.0153893
G036802	Male	48	325	2.02938	1.11059	1.32222	1.50023	0.026198	0.100982	0.0111677	0.127584	8.44096	0.911841	0.029114	0.029129	0.291837	0.024689	0.055771	0.226072	0.368573	0.706278	0.179317	0.159776	0.112186	0.275502	1.19894	0.660091	0.261113	0.248295	0.0951721	0.40283	0.168702	0.236134	0.52743	0.310723	1.46729	0.718453	0.081023	0.98118	2.60799	0.0110527
G053463	Female	33	261	0	1.68034	1.75891	1.47802	0.025843	0.053162	0.00828925	0.093005	2.46816	0.588416	0.01181	0.0289103	0.200849	0.010296	0.018731	0.110076	0.0418048	0.46523	0.150963	0.002412	0.106614	0.369615	1.20576	0.66341	0.263692	0.252659	0.09562	0.393279	0.162273	0.641171	0.411821	0.437353	1.4899	1.54999	0.071792	1.33281	2.96232	0.0165706
G074147	Male	40	9	0	1.23045	1.45939	3.47545	0.061629	0.03885	0.0102882	0.112078	1.62347	0.780064	0.019648	0.034493	0.247775	0.100112	0.112028	0.157543	0.384264	0.329385	0.127885	0.28195	0.0913351	0.208898	0.732108	0.280227	0.184785	0.184721	0.0650876	0.3553	0.13612	0.750872	0.348707	0.419248	1.80499	1.18485	0.822395	0.84217	1.52348	0.00878083
G074820	Female	39	491	0	1.10037	1.49415	2.70446	0.043102	0.029547	0.00730631	0.074118	1.32694	1.24114	0.052279	0.00889346	0.373737	0.107715	0.12007	0.003307	0.0682892	0.0797639	0.0340288	0.015131	0.0249296	1.0286	1.81275	0.803545	0.373763	0.381397	0.143395	0.813367	0.422738	0.067745	0.980583	0.159429	0.619707	0.659562	0.037416	0.531284	4.81043	0.00263493
G094216	Female	35	308	0	0.716003	1.28103	2.46446	0.035349	0.075397	0.0126425	0.151852	5.79961	1.03093	0.039894	0.0264844	0.331572	0.018113	0.043827	0.091418	0.127146	0.237067	0.0944731	0.033356	0.0650081	0.292127	1.18886	0.656708	0.230663	0.224442	0.0879458	0.265584	0.101225	1.36857	0.311713	0.668	1.92921	0.748304	0.069263	1.8537	2.51004	0.00608089
G094321	Female	36	477	0	1.63849	1.48572	3.21279	0.054911	0.042707	0.00794492	0.084794	1.76658	1.51924	0.083118	0.0128894	0.446942	0.148564	0.155252	0.021099	0.0791044	0.119959	0.0516613	0.002591	0.0368788	1.14036	1.83696	0.64343	0.422037	0.432182	0.156301	0.109478	0.0499483	0.181022	0.796453	0.253172	0.944357	0.306522	0.020399	0.836068	7.67398	0.00341172
G095041	Female	30	295	0	1.36173	1.46538	1.87205	0.02959	0.051987	0.00501477	0.045868	2.3184	0.970507	0.032393	0.0249456	0.311069	0.014591	0.033257	0.072053	0.141197	0.200333	0.0867947	0.050189	0.0624609	0.16841	1.06887	0.517155	0.228157	0.621403	0.203867	0.523931	0.271112	0.069058	0.574288	0.165219	1.21482	0.661218	0.059383	0.509917	3.78755	0.00882322
G096800	Female	28	763	0	1.10037	1.2878	3.43872	0.045369	0.046084	0.00649469	0.064717	0.890701	1.11746	0.119835	0.0205622	0.463878	0.044194	0.085442	0.023631	0.092179	0.135029	0.0550489	0.028214	0.0473773	0.416684	3.67458	1.5686	0.358967	0.408683	0.149917	0.601776	0.310135	0.192954	0.696786	0.260513	1.01128	0.773616	0.060242	0.805581	4.83733	0.00714784
G096999	Female	27	658	0	0.869232	1.23805	3.83706	0.067878	0.059085	0.0103315	0.114942	1.04774	1.65775	0.151417	0.00830133	0.50628	0.23167	0.362585	0.017088	0.0725281	0.100793	0.0430919	0.005615	0.0340391	0.968131	1.25087	0.708913	0.284249	0.272999	0.102054	1.14508	0.699246	0.052685	2.62616	0.150596	1.61608	0.578818	0.038852	0.481216	5.43985	0.00411373
G103320	Male	44	278	0	0.959041	1.38561	1.31869	0.023626	0.070038	0.0118453	0.215278	5.19366	0.958219	0.031908	0.02559	0.306804	0.214117	0.2259	0.072614	0.127829	0.714456	0.179383	0.058706	0.104212	0.250575	0.637068	0.226809	0.185242	0.185408	0.065688	0.344635	0.126896	0.424269	0.372284	0.874683	1.50884	1.00223	0.072732	0.524925	3.00871	0.00625952
G107639	Male	41	1071	0	1.71265	1.89265	3.82099	0.087369	0.015532	0.00457461	0.040705	0.738806	1.44267	0.057631	0.236256	0.386821	0.067467	0.19754	0.182825	0.303636	0.243418	0.0983022	0.285215	0.0667312	0.168704	0.962999	0.422138	0.179438	0.177381	0.0637492	1.09037	0.638138	1.21547	1.97903	0.5288	1.60471	1.16031	0.101891	1.07501	1.49069	0.00497039
G110768	Female	26	281	0	1.42651	1.74663	1.86495	0.029115	0.067786	0.00766166	0.077181	4.65388	0.901918	0.0264	0.0112443	0.284395	0.239551	0.3581	0.008859	0.0469159	0.0694101	0.0291669	0.012228	0.018109	0.614571	1.78544	1.12362	0.271363	0.264708	0.0986431	0.616988	0.312586	1.28338	1.47441	0.575778	0.697898	0.557564	0.031062	0.453822	7.80688	0.00361078
G114247	Male	46	295	0	1.41497	1.39445	1.96223	0.03079	0.047965	0.00542185	0.050346	2.04034	0.934794	0.030665	0.0211514	0.301052	0.221378	0.235948	0.044978	0.168197	0.122914	0.0533112	0.081071	0.03256	0.416807	0.79404	0.314012	0.328387	0.274376	0.103688	0.240599	0.0823737	0.669113	0.130343	0.376145	1.13646	0.969759	0.059711	0.61604	3.74113	0.00718628
G114962	Male	40	247	0	1.85431	1.5955	1.3392	0.023836	0.054935	0.00867513	0.100866	2.59092	1.39607	0.071561	0.0231351	0.429719	0.017547	0.04178	0.074107	0.157809	0.57702	0.161521	0.064659	0.154129	0.357476	2.77175	1.21066	0.235906	0.228385	0.0896509	0.0577879	0.0221187	0.292113	0.278992	0.269243	1.24674	0.70867	0.081137	1.38899	2.6078	0.0108883
G115331	Male	34	302	1.66276	1.38917	1.46389	2.4303	0.035124	0.069786	0.0161824	0.166598	5.15946	0.939418	0.030988	0.158862	0.303792	0.047324	0.088497	0.13356	0.381426	0.292835	0.114269	0.255107	0.0801774	0.388045	0.822202	0.34343	0.166233	0.161066	0.0603769	0.473026	0.21576	0.200456	0.456279	0.267209	1.7083	1.01095	0.114805	0.608774	2.07546	0.0278846
G115349	Male	33	370	0	1.52114	1.58092	2.52444	0.056975	0.057903	0.0119216	0.14375	2.63258	1.10093	0.025882	0.0404015	0.28148	0.04452	0.085698	0.147868	0.289942	0.260147	0.101441	0.098442	0.0628302	0.228892	0.977285	0.456991	0.213534	0.214862	0.0824129	0.466405	0.209157	1.9287	0.350482	0.646723	0.956796	0.641618	0.556902	0.487347	1.37825	0.00586391
G115357	Female	28	312	0	1.11727	1.29447	1.18253	0.022206	0.050609	0.0133074	0.160346	2.2299	1.03278	0.040154	0.0393089	0.332555	0.03957	0.079894	0.073655	0.299406	0.281252	0.106127	0.161766	0.06825	0.107014	0.625229	0.220266	0.118928	0.100145	0.0468979	0.21444	0.0733239	0.781872	0.202431	0.423887	1.5793	0.944055	0.105384	0.714968	2.88592	0.00501353
G116213	Female	47	355	0	1.28103	1.29885	5.64905	0.091812	0.03979	0.00689414	0.068638	1.64791	1.00766	0.034915	0.0065934	0.322605	0.025956	0.064665	0.014695	0.0656135	0.0915584	0.0401061	0.008839	0.0268075	2.34695	0.840342	0.353609	0.706553	0.758831	0.238928	0.935301	0.537243	0.012605	1.31822	0.0605878	1.66592	0.714745	0.050938	0.366755	4.7763	0.00294906
H003697	Male	37	390	0	1.99695	1.99078	1.78048	0.051886	0.023228	0.00448895	0.040103	2.28306	1.1298	0.019881	0.0130833	0.252205	0.163407	0.169071	0.004844	0.0749932	0.060855	0.0255982	0.000925	0.0188065	0.838385	1.23548	1.01628	0.457082	0.462906	0.165192	0.0758738	0.0442313	0.091621	0.745405	0.195822	0.436759	0.549472	0.051877	0.448469	4.75973	0.00369838
H006032	Male	58	577	0	1.42651	1.55145	2.63276	0.040811	0.006411	0.00342629	0.02964	0.698724	2.10219	0.181215	0.0177721	0.560236	0.150616	0.156283	0.064812	0.142636	0.194878	0.0813877	0.040786	0.0585427	0.336724	0.913565	0.399258	0.263895	0.25395	0.0956685	1.12894	0.678812	0.429018	2.36183	0.375384	0.950246	1.22212	0.071349	0.75604	3.40318	0.0152529
H022868	Female	45	511	0	1.12057	1.48714	2.71441	0.043104	0.042607	0.00378164	0.033216	1.75974	1.24786	0.053562	0.0109946	0.373767	0.043978	0.084714	0.029084	0.105716	0.155696	0.0654739	0.011906	0.0625828	0.921802	1.59581	0.870787	0.368214	0.376495	0.141002	1.20417	0.900917	0.061783	2.34108	0.158172	0.597172	0.380563	0.022771	0.22491	5.24016	0.00424779
H030219	Female	35	512	0	1.03743	1.42813	4.30251	0.077388	0.030611	0.00376977	0.032714	1.3435	2.20826	0.189003	0.0140033	0.587452	0.062168	0.100047	0.023245	0.0836668	0.131835	0.0544985	0.00784	0.0261469	0.577953	1.13569	0.596799	0.379235	0.399254	0.147059	0.644207	0.325777	0.154674	0.62755	0.23824	0.862232	0.476703	0.041949	0.307218	3.99056	0.00364514
H052223	Female	47	571	0	1.24797	1.5092	3.72024	0.06883	0.02272	0.00209224	0.015797	1.16306	1.26934	0.056113	0.00518912	0.383202	0.021428	0.0496	0.024824	0.204389	0.140122	0.0600796	0.089007	0.0337579	0.674188	1.21975	0.67789	0.277757	0.355569	0.132759	1.6941	3.31572	0.078207	2.46986	0.173326	0.552204	0.768754	0.054022	0.504389	3.7786	0.00390558
H053579	Male	44	515	0	1.18184	1.38202	2.93805	0.048034	0.041358	0.00202015	0.012675	1.74117	1.22371	0.051363	0.00978209	0.369598	0.109284	0.121643	0.015378	0.0525876	0.0515003	0.0209357	0.017373	0.0185689	1.44027	0.795742	0.319079	0.678043	0.2684	0.0997303	0.660833	0.344195	0.150626	2.42767	0.232538	0.802788	0.398557	0.046151	0.267588	6.34375	0.00289105
H054647	Male	30	236	0	1.01703	1.40483	1.92737	0.030006	0.06425	0.0232691	0.27991	4.38717	0.856805	0.023966	0.0261212	0.272716	0.013286	0.030415	0.16354	0.039991	0.33597	0.131977	0.01024	0.0646714	0.192443	1.36929	0.743273	0.269942	0.260707	0.097733	1.2336	0.913681	0.76996	0.252509	0.418001	1.92482	0.920973	0.070406	0.536017	3.17943	0.030504
H073402	Female	39	328	0	1.52375	1.51983	2.44324	0.03513	0.056147	0.00753953	0.076901	2.68718	1.31995	0.063764	0.0122901	0.403964	0.028601	0.0686	0.036333	0.1204	0.0357432	0.0167554	0.009612	0.0198169	1.93232	0.778699	0.310666	0.618227	0.651654	0.212652	0.55552	0.289122	0.086927	0.687451	0.181034	0.175628	1.08112	0.039115	0.786996	4.63963	0.00331587
H094526	Female	36	460	0	1.31175	1.4843	2.53129	0.038496	0.040006	0.00787114	0.081008	1.66021	1.67992	0.125575	0.0143628	0.474672	0.106442	0.118352	0.023715	0.0547782	0.135619	0.0583683	0.018365	0.0410512	0.50448	1.11407	0.573187	0.325304	0.266444	0.0989544	0.148673	0.0590069	0.11066	0.892532	0.213239	0.737369	0.578042	0.048718	0.491552	3.90142	0.00408336
H095034	Male	46	430	0	1.67761	1.67669	3.28788	0.058168	0.076596	0.00649129	0.064564	5.9611	1.00473	0.033959	0.0164279	0.318856	0.051922	0.091495	0.024889	0.465239	0.142024	0.0614713	0.246051	0.0273986	2.74071	3.30277	1.37663	0.824715	0.289167	0.107815	1.14387	0.694723	0.140281	1.86691	0.22841	1.53649	1.11506	0.05411	0.643247	9.06507	0.00373589
H095076	Female	56	520	0	0.826075	1.50786	2.66806	0.041823	0.02839	0.00395126	0.034835	1.30854	1.40628	0.074164	0.00980418	0.433569	0.154203	0.162261	0.011346	0.0723318	0.148863	0.0631734	0.013349	0.0449624	0.797083	3.07105	0.648792	0.885209	0.904332	0.305329	2.39063	4.54295	0.077719	1.24515	0.17287	0.307776	0.509401	0.040987	0.37894	6.78527	0.00497106
H095092	Female	36	280	0	1.05308	1.30963	0.761804	0.019227	0.068331	0.0117359	0.133452	0.657298	1.06226	0.042431	0.0112185	0.335038	0.33887	0.25803	0.028542	0.104287	0.153916	0.0644239	0.021151	0.0415338	0.288751	0.856522	0.361369	0.264885	0.279022	0.104191	0.421959	0.191101	0.070524	0.442807	0.165585	0.914729	0.575212	0.053693	0.474561	3.19138	0.00415866
H095482	Male	56	286	0	1.28556	1.549	2.49451	0.0358	0.062647	0.00942315	0.179443	3.80831	1.11294	0.04451	0.00971194	0.348213	0.091506	0.250876	0.019407	0.077084	0.113365	0.0496609	0.019433	0.0271807	0.869108	1.14838	1.24354	0.393114	0.413031	0.151027	0.522816	0.267499	0.026343	0.571298	0.108304	0.651243	0.40112	0.040069	0.284564	5.00188	0.00379547
H095995	Female	30	546	0	1	1.42975	2.76714	0.04513	0.01298	0.00230851	0.017971	0.923691	1.35832	0.069138	0.0144472	0.422997	0.100241	0.113428	0.018517	0.0369807	0.171389	0.0748981	0.017169	0.0608665	2.29438	0.722274	0.275553	0.678781	0.223937	0.0872966	0.562729	0.296214	0.142464	0.624233	0.230228	0.718437	0.506951	0.047756	0.413148	7.93834	0.00284205
H096194	Male	33	508	0	1.0607	1.45637	5.47851	0.088081	0.036037	0.00613764	0.060515	1.47279	1.57861	0.095479	0.0792365	0.455212	0.043574	0.084072	0.12278	0.278109	0.2826	0.108384	0.177312	0.0940819	0.20531	0.802195	0.321654	0.167616	0.161255	0.0605304	0.645486	0.327257	0.219584	0.647276	0.330357	1.60477	1.95131	0.095453	1.03728	2.17823	0.0293675
H096209	Female	30	556	0	1.36922	1.50786	3.14276	0.052727	0.018819	0.00353824	0.030998	1.11395	1.47234	0.08059	0.0194735	0.442109	0.02857	0.06826	0.03392	0.114001	0.165739	0.0712713	0.03004	0.0553945	0.418723	0.98237	0.460112	0.303476	0.296838	0.111197	0.636798	0.322284	0.435495	1.56437	0.354412	1.2219	1.11658	0.0687	0.584908	3.42283	0.00981561
H096657	Female	50	515	0	1.27646	1.52244	2.95966	0.048639	0.04363	0.00490875	0.044237	1.81096	1.35287	0.067819	0.0221641	0.41626	0.023343	0.054596	0.548548	0.785578	0.665667	0.17417	0.564912	0.11264	0.0539309	1.72151	0.938943	0.259754	0.2405	0.0945021	0.468808	0.214486	1.33339	0.529166	0.60185	1.64993	0.850877	0.081724	0.589337	3.20651	0.0144733
H097157	Female	31	482	0	1.29447	1.52763	3.1605	0.05353	0.031794	0.00503597	0.055942	1.36924	1.46612	0.078185	0.0219767	0.437565	0.204999	0.229929	0.10287	0.1121	0.592975	0.168451	0.048693	0.121811	0.261796	0.426096	0.147014	0.21724	0.21599	0.0830982	0.932595	0.524029	0.425256	1.29146	0.529795	1.03596	0.689554	0.072364	0.680817	3.25231	0.00520145
H101745	Male	40	855	0	1.53656	1.50786	3.93975	0.06906	0.053291	0.0028233	0.022366	0.973692	1.91042	0.083321	0.0388166	0.44778	0.183178	0.24248	0.075784	0.30104	0.221477	0.089028	0.1653	0.0638302	0.187977	0.737324	0.288715	0.129717	0.124525	0.0501435	0.870715	0.486551	1.27618	1.18749	0.97101	2.16453	0.503931	0.669016	0.408603	2.96414	0.0127825
H106009	Female	32	416	0	1.01284	1.30535	0.853663	0.020166	0.012716	0.00276732	0.022249	1.91928	1.09579	0.04341	0.025479	0.343537	0.042735	0.082703	0.070679	0.151998	0.581199	0.164698	0.037714	0.116541	1.58257	0.879407	0.362823	0.293174	0.288313	0.107802	0.409032	0.176259	0.203673	0.386996	0.271939	0.922199	0.603763	0.073801	0.72075	3.34913	0.0177218
H106067	Female	38	171	0	1.4843	1.43616	5.61234	0.027867	0.055281	0.00728256	0.072647	2.44416	0.523437	0.033939	0.0209169	0.316464	0.011733	0.026759	0.025057	0.163458	0.110257	0.0490761	0.070555	0.0323578	0.427449	1.01843	0.474586	0.228276	0.24031	0.0944224	0.341275	0.125017	1.68425	0.319756	0.797655	0.981655	0.971977	0.063611	0.736486	2.3011	0.00815377
H107193	Male	40	132	0	1.14922	1.38202	3.21667	0.028575	0.059679	0.00865393	0.099494	1.38245	0.766639	0.05603	0.029792	0.382395	0.020767	0.048025	0.119542	0.211723	0.704621	0.178042	0.068895	0.104739	0.415353	0.88596	0.374505	0.268913	0.259502	0.097481	0.174369	0.0664986	0.268717	0.259453	0.285822	1.44674	0.840574	0.08177	0.645579	2.88417	0.0148078
H108130	Female	26	205	0	1.18184	1.35025	1.39732	0.024103	0.046334	0.0124364	0.140552	1.95103	0.745912	0.018547	0.034547	0.238087	0.010135	0.018306	0.133587	0.231261	0.301091	0.114402	0.138115	0.0855364	0.112733	1.25369	0.712194	0.084327	0.0666116	0.0295029	0.30063	0.108667	1.45936	0.446123	0.643202	1.00152	1.69018	0.080343	0.941901	2.69877	0.0143616
H109703	Male	34	598	0	1.10037	1.37291	4.27412	0.061865	0.007498	0.00370616	0.032059	0.905796	2.05211	0.161897	0.0262012	0.527032	0.141594	0.255006	0.232462	0.0918632	0.508348	0.156799	0.01893	0.0667607	0.095786	1.39536	0.758968	0.252261	0.240255	0.0920646	1.31307	1.53026	0.349635	2.1454	0.372258	1.80175	0.984382	0.070516	0.70857	3.28967	0.0233562
H110824	Female	26	415	0	0.995635	1.15836	1.46953	0.025386	0.018213	0.00338389	0.027893	7.11001	1.29726	0.057958	0.0478175	0.391594	0.026445	0.064945	0.130983	0.194828	0.370533	0.137682	0.098034	0.0911806	0.116243	0.609372	0.214058	0.124134	0.108812	0.0488087	0.410836	0.17836	0.829264	0.481556	0.421166	1.67677	0.806049	0.100391	0.450036	1.74736	0.00906508
H115332	Male	26	105	0	1.31175	1.44091	2.29029	0.023002	0.056847	0.00499187	0.045649	4.60767	0.942512	0.026485	0.0190123	0.287996	0.021588	0.049789	0.059633	0.106548	0.739615	0.18002	0.030799	0.163465	0.211114	0.350344	0.126168	0.161835	0.155926	0.0584979	0.061404	0.0259245	1.3214	0.278772	0.598792	1.12384	0.990941	0.073598	0.757474	3.38165	0.00470569
H115340	Female	36	395	1.60206	1.07918	1.36361	1.60454	0.088539	0.025257	0.00271135	0.021479	2.63422	1.00202	0.009787	0.00504015	0.17446	0.305446	0.307532	0.006351	0.0433539	0.0612325	0.0258927	0.020369	0.0437225	1.0777	3.99949	0.961204	0.483188	0.553597	0.176264	1.79734	4.10862	0.232726	2.24614	0.30447	0.526641	0.489624	0.037985	0.315762	7.65939	0.00303466
H115374	Female	29	340	1.62325	1.13033	1.2833	3.42264	0.060918	0.061209	0.0099778	0.05336	3.27679	0.852217	0.023039	0.147084	0.271921	0.01995	0.047116	0.212157	0.513354	0.46153	0.149217	0.234744	0.134772	0.301981	0.70956	0.267852	0.281573	0.272593	0.101572	0.262115	0.0980107	0.842027	0.467142	0.896268	1.73977	0.603616	1.16228	0.748962	2.21307	0.00710103
H115405	Male	22	70	0	1.26482	1.32428	3.59389	0.06449	0.035895	0.0135669	0.162591	1.44068	0.795701	0.020728	0.00688176	0.253153	0.015146	0.033635	0.017906	0.0746065	0.0392582	0.0170644	0.023754	0.0196488	2.20705	1.01466	0.470413	0.502763	0.577177	0.186693	0.264611	0.0984394	0.098178	0.220846	0.203295	0.818848	0.659322	0.047755	0.527655	5.18852	0.00349968
H115413	Female	41	250	0	1.29885	1.46389	2.31542	0.03342	0.058887	0.0138858	0.010802	2.82897	0.826077	0.021325	0.0312581	0.259559	0.018429	0.044389	0.016004	0.10904	0.0991275	0.0420027	0.020636	0.0289808	4.1442	3.72867	1.59957	0.535242	0.337554	0.126408	1.07584	0.635006	0.038985	0.30827	0.130339	1.46689	0.848888	0.05615	0.63272	4.91401	0.00316834
H116141	Male	45	254	0	1.03342	1.35218	1.24022	0.022528	0.076791	0.00542015	0.050232	6.03534	1.01436	0.03519	0.0208889	0.323906	0.013349	0.031152	0.024548	0.0905706	0.139841	0.0599523	0.019307	0.0387653	0.0684001	0.528412	0.185623	0.24921	0.238783	0.091521	0.65358	0.336457	0.500512	0.660171	0.385187	1.13663	1.71958	0.068259	0.638658	2.94463	0.00287458
H116434	Male	36	159	0	1.33445	1.45939	3.08138	0.028856	0.051749	0.00560928	0.05206	5.20935	0.787854	0.046014	0.0220433	0.359634	0.011503	0.024644	0.170153	0.285542	0.63353	0.170898	0.076962	0.152288	0.341888	0.810974	0.33372	0.309101	0.308684	0.115711	0.0707645	0.0354114	0.534121	0.302313	0.388107	1.33959	1.06124	0.094545	0.562682	3.36732	0.00658018
H117146	Female	36	218	0	0.886491	1.36549	1.26577	0.022733	0.05501	0.0104426	0.119656	5.68803	0.500942	0.008658	0.026496	0.163703	0.032641	0.075554	0.068783	0.12825	0.199104	0.0838539	0.044895	0.071229	0.213196	0.921463	0.415995	0.186913	0.18865	0.0675224	0.33756	0.122603	2.33929	0.383194	1.19109	1.74156	0.656291	0.07117	0.432021	2.6128	0.00627134
H194307	Male	33	674	0	1.27875	1.81224	5.04677	0.071721	0.054167	0.012824	0.15413	0.93111	1.86355	0.256898	0.00852857	0.739912	0.255702	0.274561	0.013627	0.0596531	0.105826	0.0461431	0.001877	0.0318677	1.3708	1.84223	1.03953	0.321034	0.238259	0.0915101	1.26647	1.1102	0.271197	2.52355	0.323308	0.590898	0.521692	0.045771	0.399784	3.85606	0.00269578
J002384	Female	42	625	0	0.959041	1.32015	2.55584	0.051572	0.013355	0.00722574	0.071148	0.911533	1.40221	0.151233	0.0126313	0.504652	0.016845	0.040043	0.003164	0.0770225	0.0826004	0.0360431	0.010909	0.0181412	0.760771	1.14858	1.18566	0.444059	0.459005	0.162746	0.602358	0.31135	0.084459	0.657547	0.178327	0.260384	0.976972	0.03676	0.736495	7.81201	0.00202753
J005965	Male	36	503	0	1.15229	1.44404	2.87309	0.046073	0.031819	0.00593664	0.057324	1.37872	1.42223	0.076678	0.0629658	0.43609	0.040664	0.080598	0.174263	0.504188	0.354256	0.13493	0.262506	0.100773	0.140584	0.715821	0.2727	0.143555	0.135955	0.0546339	1.07467	0.62938	0.800464	1.36432	0.405917	1.727	1.2878	0.108925	0.43675	2.02497	0.00495097
J008350	Female	41	540	0	1.35025	1.42975	2.73949	0.044554	0.025378	0.00340763	0.029442	1.22079	1.25675	0.055057	0.0267411	0.379943	0.106532	0.119326	0.119297	0.817265	0.273254	0.105772	0.582873	0.0677139	0.235081	0.838432	0.351013	0.220566	0.218237	0.0851797	1.37438	1.77313	1.54549	0.847785	0.661473	2.1852	1.04981	0.074935	0.292709	3.08847	0.0114997
J023513	Female	36	276	0	1.36922	1.58433	2.24036	0.032286	0.068297	0.0171705	0.151499	4.93731	0.933159	0.029906	0.0533057	0.299884	0.189187	0.172689	0.275997	0.340342	1.85486	0.209415	0.177489	0.12458	0.128628	2.03732	1.129	0.125533	0.118058	0.0490925	0.110784	0.0549217	0.66108	0.495616	0.412511	2.31641	1.01742	0.130906	0.573472	1.85578	0.00468239
J035045	Female	38	443	0	1.17026	1.32428	2.63188	0.040697	0.031222	0.0077753	0.079785	1.49193	1.56533	0.092015	0.0193931	0.45218	0.033326	0.07631	0.014515	0.0651962	0.0889761	0.0397614	0.021047	0.0413291	0.3658	1.00516	0.468097	0.305053	0.297807	0.113491	0.681439	0.358373	0.430394	0.719256	0.367684	0.857681	1.012	0.073801	0.992713	3.50075	0.00391149
J056339	Female	43	325	0	1.23553	1.60423	2.41692	0.034922	0.083	0.0209784	0.266148	7.6371	0.906834	0.02781	0.021122	0.290368	0.024189	0.05533	0.339382	0.192974	0.648277	0.173648	0.072154	0.108822	0.360866	0.360848	0.139344	0.364831	0.369351	0.140889	1.09487	0.649919	0.289423	2.37921	0.330427	1.27218	1.36517	0.059365	0.554521	3.61325	0.0040899
J065206	Female	37	250	0	1.2878	1.29226	0.574809	0.015397	0.074872	0.0136195	0.162597	5.73712	1.10189	0.044071	0.0245704	0.344378	0.044772	0.086343	0.334458	0.44992	0.642938	0.172715	0.585064	0.178005	0.20865	1.50146	0.804713	0.184288	0.183724	0.0648511	0.582052	0.304439	0.381458	0.648196	0.369057	2.01174	1.29369	0.092547	0.954458	2.51651	0.00499465
J067002	Female	48	544	0	0.875061	1.40993	3.27415	0.057635	0.018346	0.00301666	0.024821	1.10829	1.5501	0.091035	0.0159912	0.450686	0.015714	0.035878	0.019955	0.078499	0.115183	0.0503155	0.016077	0.0267531	2.00071	0.207135	0.063646	1.39087	0.256953	0.0960102	0.797678	0.41475	0.030768	2.76586	0.111	0.872849	0.86109	0.038871	0.641046	4.72234	0.00257307
J068502	Female	23	381	1.69897	1.57054	1.52763	1.61865	0.040615	0.00769	0.00495794	0.045016	1.63791	1.16319	0.01074	0.0403868	0.186985	0.055854	0.093081	0.251984	0.333272	0.576637	0.161335	0.075875	0.0741473	0.104684	0.634552	0.223918	0.115417	0.0918228	0.0428934	0.437335	0.19896	2.02118	0.372433	0.635419	0.951384	0.572935	0.130375	0.483949	4.15277	0.00618354
J069874	Female	25	637	0	1.5563	1.47276	4.00659	0.070862	0.015694	0.00387154	0.034102	1.08936	1.28573	0.234356	0.0153607	0.668786	0.438637	0.090449	0.008037	0.0447099	0.063003	0.0284199	0.014631	0.0311743	0.693556	1.23035	0.683666	0.474438	0.377136	0.141689	1.18312	0.860074	0.055295	0.575249	0.15512	1.44773	0.873624	0.052417	0.650828	4.85077	0.00344822
J080118	Male	31	800	0	1.16137	1.24551	2.29105	0.071758	0.033272	0.0174885	0.107287	1.18514	3.24639	0.089869	0.00595399	0.449107	0.215683	0.108839	0.017773	0.0731812	0.0847474	0.0373763	0.014328	0.0163287	0.58757	0.655889	0.249231	0.509614	0.579636	0.195639	0.704711	0.364468	0.182418	0.633219	0.256048	1.38813	0.365593	0.02985	0.369455	5.73503	0.00561738
J083341	Female	50	529	0	1.25527	1.47422	2.85973	0.046064	0.027796	0.00645143	0.0644	1.27372	1.20877	0.05071	0.0313905	0.366372	0.156357	0.164487	0.074729	0.114145	0.580612	0.16458	0.03118	0.166671	0.182784	0.402785	0.143432	0.204354	0.211431	0.0811375	1.05095	0.613058	0.491501	1.55968	0.383464	1.45448	0.997209	0.071244	0.874549	3.03138	0.0049506
J094632	Female	41	578	0	1.29003	1.54407	3.22476	0.056643	0.009937	0.00341187	0.029554	0.844483	4.84811	0.269342	0.00956266	0.75681	0.013667	0.031646	0.00313	0.0228714	0.0230706	0.0137788	0.007671	0.0235816	1.15154	1.15981	0.984421	0.384179	0.407735	0.148961	1.02667	0.610615	0.20314	1.55377	0.373151	0.523866	0.559468	0.041885	0.454507	4.59131	0.00272469
J096488	Female	34	419	0	1.47857	1.54033	2.4989	0.036609	0.011361	0.00298189	0.023796	1.42881	0.911058	0.02834	0.0221462	0.291065	0.033148	0.075729	0.129655	0.225861	0.285556	0.109635	0.139682	0.0875432	0.0774497	1.1536	0.643821	0.143879	0.136851	0.0549355	0.677407	0.34919	0.466618	0.670783	0.380432	1.68012	1.05418	0.08517	0.896702	2.79002	0.00756203
J096527	Male	54	527	0	1.25042	1.4843	3.10754	0.051997	0.01146	0.00394532	0.03413	0.863623	1.36151	0.069523	0.0135832	0.425747	0.082651	0.105069	0.020115	0.0787365	0.117212	0.0505933	0.01549	0.0352648	1.08886	0.564325	0.1954	0.399436	0.265655	0.0987862	1.17094	0.803981	0.031186	3.05411	0.112923	0.788007	0.862352	0.045916	0.533608	4.53206	0.00450376
J096658	Male	30	598	0	1.38021	1.38382	4.31075	0.072741	0.015272	0.00798393	0.086302	1.17158	1.52316	0.068009	0.0570485	0.419918	0.111444	0.299655	0.184433	0.227605	0.250026	0.099632	0.131164	0.0702426	0.390497	0.598042	0.211343	0.185432	0.187677	0.0671741	0.918905	0.499425	3.04682	2.00724	1.53669	2.29004	1.2148	0.180698	1.08493	2.32616	0.0148241
J096771	Male	32	487	0	1.29667	1.47422	4.29931	0.077346	0.057292	0.00600449	0.05749	2.73846	1.62297	0.109797	0.04501	0.459509	0.181057	0.189667	0.500312	0.536722	0.878819	0.184696	0.246107	0.186708	0.29326	0.97483	0.456445	0.126028	0.121139	0.0494762	0.706825	0.3679	0.225465	0.965984	0.292393	2.34805	0.737647	0.116313	0.583879	3.29652	0.013752
J104597	Female	42	547	0	1.12057	1.33646	2.66214	0.041644	0.017003	0.00327363	0.026782	1.07318	1.24961	0.053619	0.0479869	0.373852	0.105521	0.115328	0.195488	0.397347	0.384024	0.139558	0.169415	0.0927099	0.120825	0.64261	0.235542	0.114476	0.0909669	0.0419276	0.988589	0.602658	0.405805	2.66783	0.372474	2.72289	0.723611	0.094387	0.944666	1.25016	0.0149324
J104717	Female	32	230	0	1.20412	1.40993	1.06202	0.020844	0.051305	0.00930696	0.106132	2.27227	0.880086	0.025485	0.0266781	0.281191	0.012894	0.030393	0.094095	0.754486	0.240163	0.0963381	0.556911	0.0659234	0.27506	0.913532	0.398837	0.104058	0.0879529	0.0357612	0.223242	0.0805501	1.49602	0.185909	0.49192	1.75076	0.604261	0.074403	0.766554	3.16143	0.0214521
J107885	Female	37	299	0	1.30103	1.38202	1.18259	0.02231	0.039851	0.00821546	0.093001	1.65527	0.901479	0.026388	0.0368731	0.284322	0.02127	0.04908	0.341646	0.286454	0.283933	0.108972	0.18398	0.0646548	0.234609	0.686748	0.256811	0.194481	0.196943	0.0798402	0.372865	0.142216	2.47475	0.353555	1.22325	1.44051	0.774017	0.135594	0.603411	4.11389	0.0057537
J109055	Male	47	870	0	1.4133	1.58433	2.57409	0.038944	0.012237	0.00178523	0.011813	0.716021	1.79568	0.107831	0.0126129	0.45828	0.051038	0.250776	0.023032	0.0830584	0.072985	0.0306334	0.003321	0.0223261	4.83701	0.662047	0.250793	0.742162	0.777713	0.245227	1.09133	0.638194	0.175427	1.75772	0.247606	1.36852	0.59689	0.051285	0.476972	7.18537	0.00347437
J114168	Female	34	382	0	1.24551	1.35984	1.07194	0.029796	0.023653	0.00414886	0.037789	2.139	1.01894	0.014718	0.0234486	0.221461	0.034786	0.076625	0.114664	0.205159	0.513221	0.156833	0.1022	0.160411	0.105177	1.35034	0.740683	0.11568	0.092221	0.0437629	0.525764	0.271313	1.0727	0.663068	0.600438	1.10043	1.24543	0.086147	0.912704	2.74469	0.00359231
J115333	Female	38	166	0	0.991226	1.3483	2.33273	0.015191	0.078388	0.0063081	0.06398	4.23407	0.969534	0.031937	0.0309753	0.307538	0.015275	0.03454	0.068441	0.14798	0.196951	0.0836606	0.025661	0.0561698	2.62983	0.270696	0.109143	0.753625	0.855952	0.251997	0.346519	0.133793	0.159008	0.478444	0.239667	0.956911	1.05182	0.091274	0.831644	3.37385	0.0147781
J115341	Female	26	369	0	0.653213	1.29226	2.62955	0.040676	0.072071	0.00807638	0.088555	5.30291	1.17896	0.048717	0.0224103	0.364172	0.056499	0.094097	0.166126	0.280755	0.363815	0.135478	0.134503	0.101625	0.110606	1.69244	0.908418	0.118713	0.0960764	0.046621	0.414025	0.182179	1.02045	0.358566	0.455806	0.991787	2.24516	0.085415	0.866089	2.77214	0.00664515
J115359	Female	30	272	0	1.07555	1.4456	2.09502	0.031712	0.042253	0.016955	0.198836	1.74639	0.899247	0.026053	0.0226799	0.284319	0.214137	0.147784	0.12655	0.22038	0.284706	0.109226	0.0946	0.074715	0.147615	0.804317	0.329701	0.145344	0.138245	0.0549693	0.328312	0.11556	1.20683	0.3477	0.515164	1.07645	0.99385	0.094673	0.94208	2.8028	0.00659939
J115367	Male	32	173	0	1.1271	1.51851	2.50294	0.029038	0.061117	0.00805942	0.087912	2.49085	0.633638	0.044793	0.0570438	0.353012	0.011289	0.022194	0.399915	0.557943	0.231425	0.0934752	0.528294	0.0534574	0.216329	2.2327	1.17324	0.187625	0.190348	0.0683241	0.183375	0.0714921	2.18289	0.174935	0.952505	1.68423	1.07398	0.624655	0.927871	2.6266	0.0212505
J115391	Female	39	465	2.57054	1.55991	1.4843	2.5797	0.039878	0.035906	0.00790845	0.082428	1.4477	1.13757	0.046405	0.0388724	0.3601	0.313538	0.31111	0.2117	0.64901	0.26733	0.104192	0.61735	0.0680922	0.125142	0.974543	0.449794	0.096782	0.0826959	0.0344783	0.378955	0.146431	0.942234	0.306902	0.577516	1.90249	0.783227	0.703764	0.731195	2.14253	0.0131687
J115406	Female	25	380	0	1.2878	1.38739	1.53727	0.044891	0.02493	0.00243148	0.01963	1.6616	0.539523	0.014517	0.0289013	0.221221	0.082836	0.106188	0.107881	0.110879	0.38905	0.139834	0.030707	0.126627	0.221545	0.897613	0.38801	0.210978	0.213776	0.0817192	0.319299	0.109106	1.06739	0.290193	0.487737	1.57643	1.15265	0.089581	0.855782	2.92112	0.0142991
J115414	Male	39	283	3.34005	1.24055	1.4133	5.98618	0.095191	0.05541	0.0089974	0.193108	2.64513	0.977012	0.032625	0.0125388	0.311475	0.184933	0.273323	0.004377	0.0571584	0.0603938	0.0242863	0.018534	0.041368	0.458745	1.07735	0.525733	0.35084	0.929295	0.30806	0.490059	0.238136	0.115761	0.393476	0.37426	1.47716	1.17822	0.064225	0.861295	4.35062	0.00444803
J116639	Male	32	201	0	1.61909	1.55023	1.47486	0.025749	0.030712	0.010859	0.122618	1.36908	0.87141	0.024474	0.0348916	0.276978	0.012004	0.03029	0.361058	0.508308	0.690187	0.177694	0.411029	0.147565	0.151544	1.72563	0.939152	0.183934	0.181532	0.0640293	0.35535	0.13626	0.291915	0.316701	0.334005	2.81162	0.954526	0.093158	0.973454	2.00054	0.0235038
J188436	Male	26	368	0	1.44404	1.52244	2.27153	0.032585	0.057813	0.00544814	0.050453	2.75038	0.9978	0.033468	0.145225	0.312977	0.030141	0.071053	0.161644	0.36753	0.334921	0.13184	0.30077	0.100215	0.133044	0.381646	0.140532	0.132648	0.127968	0.0519628	0.457757	0.20636	0.575377	0.393066	0.402014	2.02423	0.910147	0.179876	0.577415	1.88916	0.0145782
K004814	Male	38	420	0	1.32634	1.88986	2.24915	0.032426	0.007895	0.00421501	0.037882	1.41614	0.933395	0.03036	0.0286303	0.300609	0.1524	0.159791	0.27586	0.0979999	0.569227	0.159315	0.023718	0.141573	0.256919	0.984929	0.461604	0.230812	0.225777	0.0879979	0.939145	0.545439	1.06551	1.5169	0.51262	1.50572	0.634079	0.072577	0.908	3.05184	0.0124546
K006783	Female	43	479	0	1.02938	1.31387	4.47833	0.083506	0.04978	0.00628605	0.062615	2.17663	2.62122	0.221549	0.0382036	0.644455	0.192407	0.224221	0.277574	0.346427	0.317539	0.123864	0.128512	0.0736582	0.234208	0.813639	0.337863	0.193406	0.195676	0.0793755	0.456938	0.20617	1.26567	0.408587	0.542815	3.59224	0.913355	0.112249	0.677602	3.93512	0.00479355
K011040	Female	37	497	0	1.22272	1.52114	2.63416	0.040848	0.036983	0.00553125	0.051843	1.54821	0.91736	0.029211	0.0148816	0.297988	0.059091	0.099035	0.016805	0.0580903	0.0998251	0.0420636	0.014138	0.029289	0.542435	1.14016	0.607273	0.304712	0.357581	0.133513	0.953594	0.559054	0.323255	1.67233	0.363377	0.373079	0.473914	0.046203	0.175536	4.039	0.00409721
K012697	Male	37	702	0	1.85794	1.49276	2.99315	0.062458	0.053027	0.00527683	0.049607	0.975682	1.9825	0.072259	0.0250268	0.432571	0.253375	0.1393	0.026084	0.0914363	0.146885	0.0629539	0.016714	0.0477021	1.52513	1.91708	1.10738	0.284808	0.297178	0.113106	1.0387	0.611492	0.258707	1.3707	0.318524	1.19999	0.848952	0.060918	0.635004	4.15371	0.0101951
K022276	Male	36	450	0	1.69897	1.53148	2.1697	0.032185	0.048483	0.00992182	0.109106	2.06408	5.67993	0.296358	0.0133179	0.790928	0.030567	0.074693	0.018186	0.074792	0.168933	0.0742507	0.024467	0.0501356	1.3477	0.888526	0.378982	0.426391	0.443815	0.161937	0.681314	0.35828	0.170963	0.674607	0.246578	0.563097	0.6761	0.042017	0.542406	5.36879	0.00276392
K036473	Male	37	614	0	1.56229	1.53403	3.78612	0.045156	0.014229	0.00400978	0.035716	0.96439	1.6133	0.161395	0.019934	0.523469	0.150604	0.3044	0.033908	0.135825	0.165058	0.0709474	0.026006	0.0600453	0.456791	1.07103	0.524605	0.313349	0.393382	0.145595	1.18026	0.805391	0.301352	2.01876	0.344698	1.93031	0.778776	0.060961	0.618953	2.49793	0.0108097
K039981	Female	53	636	0	1.60423	1.89708	4.78331	0.054167	0.020218	0.00215585	0.016305	0.990038	1.87676	0.173994	0.0136026	0.55613	0.029208	0.069541	0.023328	0.0845552	0.132324	0.0548876	0.008152	0.0203976	2.40688	1.47423	0.796563	0.572922	0.6219	0.205206	0.852604	0.470202	0.097583	0.939642	0.20312	1.2255	0.60003	0.039579	0.386895	4.71848	0.00334457
K040531	Male	39	207	0	1.47422	1.61595	0.476211	0.012196	0.051267	0.00841561	0.094359	2.27003	0.735836	0.017085	0.0212716	0.230812	0.014536	0.032026	0.555578	0.175758	1.2893	0.209041	0.045835	0.171396	0.238227	0.432277	0.153622	0.197213	0.282564	0.105348	0.274722	0.103136	0.17704	0.269346	0.250277	1.49469	1.63566	0.064548	0.662132	2.82887	0.0246465
K049065	Male	51	81	0	1.18184	1.50515	1.04976	0.020784	0.06033	0.0017123	0.009725	3.03762	0.761605	0.019269	0.0176391	0.243998	0.034389	0.076593	0.037696	0.159085	0.0940394	0.041074	0.092945	0.0323219	0.43155	1.02646	0.485577	0.348727	0.223825	0.0867457	0.0477969	0.0133932	1.94039	0.254448	0.871065	1.21288	0.792191	0.062623	0.612241	3.85142	0.00546019
K051830	Male	39	519	0	1.44248	1.58883	3.11499	0.052439	0.043626	0.00475695	0.042303	1.8107	1.42383	0.077139	0.0163825	0.436163	0.118039	0.136638	0.05317	0.042681	0.175566	0.0772836	0.01448	0.0407037	1.07	1.59261	0.840884	0.370514	0.381704	0.143933	1.20359	0.895114	0.136349	2.69407	0.226412	1.72014	1.09918	0.048591	0.669037	4.7778	0.00458824
K052356	Male	30	856	0	1.04139	1.47857	2.77963	0.044364	0.007751	0.00483412	0.043229	1.01627	1.51102	0.107167	0.0845907	0.457417	0.082963	0.223807	0.213682	0.621412	0.462905	0.149521	0.504646	0.100532	0.250682	0.965873	0.427675	0.198457	0.208914	0.0808512	0.827611	0.443985	1.69613	2.47767	0.821023	1.92548	1.15545	0.108347	0.656002	2.04745	0.0143882
K054924	Female	32	737	0	1.68574	1.72754	2.84403	0.05198	0.080582	0.00397077	0.034847	1.01145	1.32587	0.192235	0.00795285	0.59509	0.097646	0.111138	0.003148	0.026859	0.0304325	0.0160249	0.009179	0.0109124	1.34192	0.812579	0.336243	0.545624	0.612372	0.20356	0.553178	0.282279	0.03531	0.607427	0.125521	0.682858	0.725755	0.045314	0.575233	4.31797	0.00326143
K084224	Male	48	513	0	1.27184	1.42651	2.83533	0.046009	0.030241	0.00623687	0.062555	1.34075	1.30446	0.060342	0.0358454	0.400185	0.027008	0.066428	0.832371	1.01585	2.24711	0.239234	0.440237	0.152001	0.153645	1.91239	1.10613	0.178998	0.168231	0.0632206	1.2565	1.09834	0.2343	2.52327	0.307358	2.34188	1.3809	0.100952	0.788712	1.41772	0.0080871
K091361	Male	39	335	2.83759	1.4456	1.60638	1.383	0.023839	0.052142	0.00661512	0.064835	2.32539	0.714053	0.015812	0.0030074	0.22398	0.038116	0.079529	0.007865	0.0755134	0.100214	0.0427031	0.01879	0.0252168	1.18331	1.78509	1.18586	0.441166	0.450548	0.162593	1.05706	0.61603	0.072381	1.86562	0.168506	0.815286	0.705132	0.027223	0.556305	5.68986	0.00361
K091620	Male	62	544	0	1.48144	1.60097	3.50685	0.062192	0.025072	0.00432103	0.03927	1.21574	1.64315	0.12083	0.0226408	0.467768	0.016171	0.039284	0.159965	0.277217	0.334597	0.131243	0.315799	0.0812387	0.280198	0.860333	0.361637	0.227402	0.22331	0.0867184	0.82418	0.436868	1.33134	1.03823	0.469624	1.45551	1.36366	0.091428	1.09321	3.43852	0.00771154
K094324	Female	34	715	0	1.35218	1.24797	3.09699	0.048715	0.061564	0.00929932	0.10565	1.03481	1.40405	0.06451	0.00289187	0.406876	0.197492	0.227545	0.009119	0.0808519	0.129946	0.0538684	0.082663	0.0350998	0.64872	1.83412	1.92538	0.336306	0.352094	0.131129	0.937511	0.538876	0.060436	1.62714	0.15546	0.540214	0.457204	0.049938	0.453766	5.69499	0.00339688
K094528	Female	43	625	0	1.19866	1.4624	2.74963	0.045704	0.012073	0.00259262	0.020468	1.0004	2.04202	0.124976	0.0101805	0.472685	0.194059	0.250774	0.004837	0.074897	0.0606337	0.0251059	0.021157	0.0145198	0.859181	1.57444	1.21059	0.462897	0.472826	0.165957	1.11642	0.673388	0.153211	1.87852	0.237367	0.6165	0.61807	0.032922	0.508636	4.96241	0.00378368
K094560	Male	28	495	1.60206	1.96047	1.66932	2.71947	0.043361	0.037103	0.0061088	0.05984	1.54925	1.35207	0.067507	0.0253769	0.411846	0.136151	0.147166	0.025638	0.0983003	0.145916	0.0627836	0.016458	0.0314928	4.618	5.05894	1.91662	0.644266	0.544305	0.176255	0.820525	0.432262	0.24413	1.00233	0.313832	1.08143	0.820781	0.057988	0.623337	6.70396	0.00985018
K095921	Male	35	552	0	1.61278	1.55751	3.30712	0.059805	0.021304	0.00324904	0.026498	1.15286	1.19829	0.049369	0.00763071	0.364824	0.097368	0.10982	0.009953	0.0485976	0.0736778	0.0313711	0.008913	0.0422284	1.76564	0.886572	0.376534	1.47854	3.06818	0.610441	0.516165	0.25733	0.054845	0.654786	0.154318	0.547976	0.729829	0.049235	0.579585	3.67199	0.00361201
K096251	Female	42	807	0	1.56229	1.61595	1.78142	0.076668	0.04681	0.0019786	0.012272	0.716661	1.98955	0.164869	0.00850083	0.537838	0.369961	0.240834	0.003594	0.0432349	0.0557224	0.0222871	0.010345	0.0168273	0.722441	2.00766	0.727144	0.489576	0.55454	0.176319	1.19963	0.887583	0.159453	2.17395	0.239681	0.0973604	0.428303	0.022523	0.359434	5.28031	0.00401492
K096293	Female	29	558	3.62572	0.690196	1.34242	2.91848	0.04751	0.021782	0.00431509	0.038304	1.15309	1.00673	0.034367	0.0155221	0.320189	0.057171	0.096126	0.026476	0.10073	0.151268	0.0633565	0.02472	0.0451768	0.690263	1.22441	0.682008	0.474543	0.242089	0.0945801	1.54502	3.29482	0.094217	2.91268	0.197638	1.32638	0.374218	0.052531	0.209782	4.35436	0.00405855
K096968	Female	57	719	0	1.38021	1.33244	2.6934	0.052493	0.055062	0.00947573	0.107796	1.04296	1.30183	0.18299	0.026535	0.563412	0.134755	0.143994	0.093518	0.137709	0.2399	0.0952981	0.074488	0.0656365	0.209436	0.339285	0.125839	0.225135	0.219463	0.0861896	0.516691	0.257354	2.11185	0.902599	0.951099	1.40821	0.524433	0.071184	0.500658	3.16712	0.00614813
K097256	Female	25	918	0	1.90309	1.65706	2.8309	0.061242	0.015905	0.00470691	0.041678	1.03233	1.6345	0.075858	0.0101397	0.43527	0.13482	0.184795	0.010238	0.0492846	0.073814	0.0321439	0.017866	0.0229936	0.887301	1.59867	0.875806	0.406608	0.419782	0.153369	0.543132	0.275016	0.018764	0.58704	0.0979274	0.672542	0.605011	0.027865	0.503178	5.06099	0.00464999
K100920	Male	36	615	0	1.11394	1.37107	2.73258	0.03898	0.015611	0.00740384	0.075331	1.20018	1.61933	0.082641	0.00789974	0.446361	0.221355	0.313128	0.02171	0.08174	0.0753596	0.032829	0.016355	0.0254465	2.60148	0.89092	0.38172	0.500915	0.574328	0.186668	1.21347	0.902073	0.044413	1.18424	0.137912	1.02615	0.898684	0.043257	0.516591	4.26346	0.0039849
K102352	Female	31	100	0	1.03743	1.69548	3.23644	0.038105	0.046341	0.00767353	0.107305	2.75874	0.881709	0.04403	0.0344784	0.344346	0.015997	0.037967	0.146281	0.252672	0.319825	0.124127	0.161809	0.0911347	0.188964	0.732587	0.280416	0.109996	0.0890981	0.0417849	1.37975	1.82021	1.00034	1.42008	0.454179	2.42008	1.22701	0.091633	0.869826	1.37579	0.0061925
K107161	Male	43	382	0	1.40654	1.60638	1.13919	0.037946	0.008929	0.00570426	0.054698	2.20726	1.20131	0.012515	0.0284575	0.201811	0.058393	0.096905	0.057676	0.137842	0.183128	0.0787433	0.121818	0.0516709	0.490792	0.993514	0.463434	0.300493	0.29221	0.109994	0.496216	0.251711	1.17523	0.540579	0.48298	1.39719	0.634215	0.069887	0.652235	4.49745	0.00579476
K108140	Male	33	76	5.3676	0.897627	1.50106	1.10896	0.021831	0.058004	0.0123092	0.149211	2.80063	0.758217	0.019122	0.0452839	0.242743	0.021005	0.048091	0.141151	0.413417	0.315023	0.122093	0.25354	0.0984706	0.18997	0.524609	0.182089	0.188084	0.192557	0.071044	0.678994	0.353351	0.915483	0.312029	0.459085	1.47876	0.868756	0.132531	0.547615	0.957718	0.00513368
K110070	Male	45	430	0	1.45788	1.5092	2.38175	0.034096	0.043783	0.00315745	0.025319	1.83199	1.10551	0.044487	0.0224288	0.34723	0.084109	0.106881	0.074657	0.14073	0.22186	0.0896982	0.045051	0.0596003	0.339668	1.11767	0.588944	0.247063	0.675517	0.214767	0.760147	0.395875	0.161987	1.18416	0.373399	1.95667	0.995505	0.055229	0.754666	4.07853	0.00618466
K114509	Male	30	354	0	1.64147	1.58092	0.94745	0.020516	0.016527	0.00340424	0.028995	1.06201	0.520768	0.009766	0.0152296	0.169895	0.022455	0.051159	0.018288	0.0299504	0.153592	0.0643011	0.013085	0.0594513	2.10874	0.773289	0.309774	0.624249	0.283741	0.106566	0.670923	0.346731	0.159621	0.723988	0.241195	0.537278	0.387118	0.048291	0.230381	5.90166	0.00365863
K114680	Female	30	88	4.14345	1.20952	1.52114	1.48657	0.025986	0.050512	0.0092671	0.104992	2.21889	0.761851	0.019346	0.0326744	0.245453	0.033244	0.076046	0.096143	0.194666	0.240199	0.0975494	0.113417	0.0798104	0.218555	0.289577	0.124597	0.195237	0.200867	0.0800473	0.578564	0.300765	2.96981	0.46714	1.36839	1.1927	0.712813	0.093724	1.57135	2.64732	0.00744625
K114907	Female	36	412	0	1.04922	1.36922	1.68241	0.028435	0.00648	0.00688057	0.068553	1.43407	0.937337	0.03084	0.0121527	0.303071	0.074448	0.101407	0.015455	0.0686262	0.0985285	0.0411512	0.01826	0.0440095	0.874277	2.06938	1.14325	0.302216	0.292498	0.110286	0.863474	0.477149	0.074621	1.18423	0.172455	0.442191	0.923108	0.02942	0.697369	5.75796	0.00403977
K114915	Male	33	107	0	1.62531	1.55267	2.06386	0.028777	0.036485	0.00581028	0.055921	1.91227	0.83063	0.04696	0.0575659	0.36135	0.020226	0.047195	0.203999	0.219398	0.22322	0.0909611	0.075509	0.0726587	0.123414	0.690724	0.257541	0.132641	0.126478	0.051526	0.1516	0.0620082	1.64905	0.384617	0.764809	0.965496	0.386627	0.107026	1.02086	3.86162	0.0138636
K115350	Male	34	457	0	1.8055	1.85673	2.47224	0.035449	0.052203	0.00614188	0.060932	2.41185	1.05911	0.041839	0.0382358	0.334835	0.062073	0.099949	0.32076	0.465854	0.167744	0.0724354	0.296975	0.0599743	0.116064	0.759009	0.300936	0.123722	0.106413	0.0484518	0.00471891	0.00660984	1.45655	0.449219	0.640825	2.52416	0.538598	0.136128	1.35559	2.21943	0.004544
K115368	Female	28	493	0	1.4624	1.62634	2.73638	0.044492	0.033881	0.00783382	0.080592	1.42447	1.36034	0.06932	0.0386422	0.423874	0.11225	0.126232	0.225141	0.171088	0.187845	0.0795245	0.035838	0.0549244	0.234476	0.840891	0.357424	0.193763	0.196924	0.079656	0.068145	0.0339095	2.31453	0.270226	1.04206	0.768327	0.485999	0.162769	0.862129	2.11012	0.00614256
K115384	Male	36	6	5.35372	1.5172	1.49276	3.6085	0.065506	0.049355	0.00875061	0.10225	1.75564	0.641829	0.013876	0.0295506	0.210861	0.166897	0.173935	0.14032	0.237472	0.314351	0.119719	0.103516	0.0784245	0.191878	0.696838	0.26649	0.188203	0.193248	0.0716998	0.051862	0.0169613	3.57229	0.459631	2.09872	1.345	0.934314	0.077038	0.990178	2.65773	0.0120357
K115392	Male	35	66	4.63344	1.51188	1.5563	2.4042	0.034383	0.056824	0.0103018	0.112411	2.71819	0.60072	0.012097	0.0194859	0.201685	0.001239	0.006232	0.064045	0.142555	0.193103	0.081072	0.035524	0.0553498	0.367341	0.916055	0.402192	0.254793	0.240265	0.0922355	0.514385	0.255815	0.412432	0.627715	0.489269	0.9206	1.87678	0.073076	0.745813	3.08385	0.00902675
K115407	Male	56	146	0	1.52634	1.61172	2.62811	0.028084	0.039506	0.00509449	0.047284	2.78854	0.569927	0.047763	0.0429674	0.363085	0.019439	0.046367	0.151836	0.658554	0.326519	0.126203	0.583618	0.0818671	0.109945	0.977764	0.457611	0.137995	0.131622	0.0535537	0.181582	0.0707716	0.663327	0.176269	0.4128	2.01691	1.58535	0.11302	0.383322	1.94838	0.00658431
K115415	Male	38	163	2.29667	1.38561	1.57978	3.47676	0.022544	0.047224	0.00645482	0.064442	2.56722	0.842192	0.043009	0.0362281	0.339987	0.007881	0.010606	0.201586	0.366797	0.418459	0.143289	0.185319	0.0837498	0.391568	1.11201	0.571622	0.169808	0.168193	0.0630068	0.298422	0.107216	0.323776	0.328921	0.363522	2.11256	1.42808	0.089516	1.59619	2.48734	0.0078762
K116101	Male	36	363	3.40909	1.17319	1.63649	2.18907	0.032238	0.040977	0.00589084	0.056617	1.69342	0.630681	0.012616	0.0224988	0.204469	0.02889	0.069196	0.132106	0.227842	0.805304	0.180948	0.072171	0.15955	0.276921	0.884726	0.370961	0.227126	0.222725	0.0864232	0.977901	0.570346	0.560449	1.5056	0.398599	0.626687	0.855916	0.082342	0.92325	3.50507	0.0152383
K116965	Female	29	206	0	1.08279	1.45179	0.891691	0.02033	0.068651	0.0122303	0.143842	5.11628	0.710954	0.015752	0.0212858	0.22392	0.021208	0.048696	0.032467	0.178708	0.161063	0.0698658	0.030707	0.0487293	0.407827	0.427719	0.153498	0.28101	0.324425	0.119176	0.349627	0.13473	0.128825	0.458761	0.220383	1.16452	1.28883	0.064645	0.627787	3.6591	0.00306649
K185000	Male	33	344	0	0.908485	1.43136	4.32571	0.078673	0.035445	0.00844445	0.095491	1.95582	0.96919	0.03209	0.0461387	0.30793	0.028269	0.067634	0.347523	0.434201	0.171489	0.0750311	0.257719	0.0585373	0.153225	1.40366	0.778182	0.151261	0.148955	0.0573114	0.480698	0.229651	1.48116	0.298051	0.412003	2.14301	1.09849	0.611859	0.582433	2.1836	0.00359179

## Sheet: Excluded PWH on ART
ART	Gender	Age	CD4	Viral load	ALT	AST	Glucose	G-6P	E-4P	R-5P	Pyruvate	Lactate	Citrate	Aconitate	α-KG	Succinate	Malate	β- butyrate	Octanoate	Decanoate	Laurate	Myrystate	Palmitate	Stearate	Oct-Car	Dec-Car	Lar-Car	Myr-Car	Pal-Car	Ste-Car	Lysine	Methionine	Leucine	Isoleucine	Glutamine	Glutamate	Valine	Alanine	α-KIV	Carnitine	hydroxyproline
A023882	Male	53	214	0	1.60531	1.57287	0.974238	0.020726	0.065284	0.0126493	0.214453	4.49087	0.726848	0.01632	0.0468387	0.229541	0.016045	0.038344	0.116849	0.254387	0.267039	0.103437	0.086746	0.0791965	0.118924	0.286921	0.123647	0.077901	0.0655361	0.0286078	0.0549186	0.0209993	2.07453	0.225273	0.926608	1.7478	0.778835	0.123095	0.402517	1.75757	0.019419
A051598	Male	31	400	0	1.51188	1.5563	2.08106	0.031812	0.017675	0.00285213	0.022688	1.74386	1.66212	0.006249	0.0543874	0.1527	0.146582	0.154523	0.209706	0.466789	0.45677	0.148216	0.248842	0.0995849	0.217162	0.966254	0.437812	0.187713	0.191006	0.0695718	0.387446	0.155589	1.27618	0.49239	0.469941	1.78922	1.62718	0.107018	0.584777	2.09655	0.0133911
A055205	Female	39	546	0	1.55751	1.42488	2.82382	0.047104	0.009891	0.00227373	0.017598	0.818765	1.30067	0.059464	0.0416276	0.393252	0.137319	0.147514	0.222431	0.437989	0.469069	0.153819	0.472845	0.101049	0.0524027	0.97357	0.449448	0.096294	0.0822386	0.033231	0.383834	0.147411	0.467024	0.231301	0.3807	2.31979	1.40506	0.139272	0.789719	1.99157	0.00527913
A057556	Female	26	276	0	1.41664	1.49693	0.792485	0.019785	0.062106	0.0116621	0.13109	3.7013	0.954392	0.031755	0.0251623	0.305601	0.216844	0.2409	0.065829	0.143305	0.194997	0.081629	0.041821	0.0587449	0.434009	0.905537	0.393774	0.334469	0.347527	0.131092	0.407866	0.174185	0.337924	0.396361	0.361262	0.905375	1.34315	0.069903	0.756482	3.41007	0.0192862
A069876	Female	49	255	0	1.4014	1.69373	1.62628	0.028414	0.05488	0.0181144	0.231986	2.58595	0.739621	0.017612	0.0120329	0.231107	0.366009	0.275804	0.011187	0.0814364	0.167554	0.0720228	0.023336	0.0427635	0.696902	1.84168	1.27266	0.406581	0.419343	0.151582	0.653052	0.334024	0.012709	0.770681	0.0838488	1.30124	0.355319	0.052242	0.1539	4.26468	0.0031704
A072264	Female	40	585	0	0.672098	1.16732	2.00987	0.031413	0.009176	0.0051759	0.049205	0.79147	1.22769	0.051753	0.00617322	0.372894	0.179375	0.284756	0.035378	0.118664	0.167289	0.071941	0.008875	0.0493665	0.637394	1.3079	1.64356	0.482457	0.534865	0.175514	1.22687	0.911214	0.03736	1.79137	0.129861	0.571883	1.01866	0.031114	0.759746	4.70785	0.0043532
A089725	Male	33	221	0	0.851258	1.29003	1.48019	0.027492	0.061471	0.0100066	0.110889	3.30318	0.743891	0.018461	0.032343	0.2374	0.01885	0.045517	0.05156	0.131102	0.285872	0.110928	0.038446	0.0838403	0.466823	0.917284	0.404854	0.316132	0.328435	0.120119	0.52341	0.268103	0.209982	0.569871	0.2157	0.657082	1.73662	0.074089	0.681502	1.66157	0.00783184
A090650	Female	35	678	0	0.838849	1.3483	2.99057	0.067125	0.004343	0.0162927	0.196978	0.72794	1.694	0.071844	0.0163387	0.430204	0.234617	0.106555	0.021629	0.0422605	0.17102	0.0743564	0.016314	0.0593071	0.847655	1.33606	0.738182	0.387599	0.200899	0.0801899	0.966326	0.56854	0.151556	3.7069	0.234565	0.92719	0.676269	0.046073	0.668397	4.78866	0.00432864
A094422	Female	26	365	0	0.763428	1.44404	2.36713	0.03512	0.036608	0.00588745	0.056071	1.50816	1.02818	0.038915	0.0456886	0.330515	0.037937	0.079018	0.12249	0.447926	0.28215	0.107476	0.426081	0.0904967	0.138574	0.660289	0.250379	0.131946	0.125424	0.0507513	0.983776	0.584325	0.376111	1.62688	0.36897	2.18075	1.20254	0.172297	0.647321	1.95982	0.0285594
A095192	Male	43	530	0	0.995635	1.55023	2.85698	0.047952	0.027501	0.00808401	0.090057	1.2727	1.35712	0.069126	0.0277771	0.42292	0.154594	0.162512	0.072657	0.152206	0.210697	0.087044	0.031913	0.0489853	0.273037	0.251376	0.106298	0.218941	0.217274	0.0843023	0.953243	0.554885	1.54661	1.13134	0.864845	1.40093	0.763424	0.089388	0.907417	3.10802	0.00501804
A095493	Male	44	671	0	1.57519	1.75435	3.79575	0.082161	0.070435	0.00851314	0.098256	0.92843	2.40986	0.161074	0.0155359	0.514194	0.233709	0.301532	0.0269	0.101171	0.152659	0.0635533	0.024824	0.0455197	1.67037	2.03746	1.13197	0.387058	0.255818	0.0957633	1.17072	0.762795	0.072873	1.62322	0.171767	1.50076	0.714869	0.04918	0.565399	4.59255	0.00396991
A106044	Male	34	362	0	1.233	1.90091	1.85894	0.029906	0.048678	0.00704425	0.069272	2.09246	0.748251	0.018557	0.0365616	0.239309	0.023131	0.053026	0.307733	0.240719	0.277556	0.105873	0.173608	0.0649058	0.154432	0.48841	0.16441	0.153291	0.150623	0.0576726	0.499478	0.252156	1.01208	0.550742	0.466485	1.91435	0.958964	0.758421	1.248	3.49909	0.00905907
A108230	Male	39	151	0	1.11727	1.56937	2.45256	0.022166	0.050385	0.00724864	0.071194	2.84827	0.603762	0.04938	0.0201799	0.36504	0.017021	0.040398	0.030962	0.097007	0.159642	0.0691389	0.029552	0.047682	4.93444	6.85647	3.39206	0.993893	0.338513	0.126559	0.32842	0.115589	0.183859	0.436705	0.285945	1.14821	0.953369	0.064417	0.72277	8.17047	0.00857198
A112746	Male	38	347	0	1.07188	1.38561	0.562305	0.016777	0.063005	0.00707139	0.110459	3.84006	0.905787	0.027336	0.00936289	0.288608	0.022412	0.051122	0.009382	0.0752633	0.0703941	0.0297336	0.013471	0.0168666	0.709526	1.27362	1.09928	0.473226	0.481082	0.166517	0.494966	0.246379	0.160713	0.532559	0.242589	0.644691	0.475449	0.035612	0.370799	4.54395	0.00299749
A114649	Male	48	451	0	1.20952	1.32222	2.29946	0.033538	0.037363	0.0112991	0.127667	1.57483	1.00771	0.034951	0.0246375	0.322731	0.05211	0.091688	0.137234	0.234573	0.312693	0.119156	0.10894	0.078891	0.223371	0.814893	0.338495	0.189846	0.193526	0.071885	0.247263	0.09506	1.37824	0.14247	0.443758	0.892422	1.32739	0.068461	0.848596	2.67021	0.0157782
A115335	Male	27	490	0	1.50106	1.66087	3.10227	0.054145	0.036763	0.00755395	0.076926	1.52316	1.47409	0.08071	0.0196254	0.444394	0.097019	0.108874	0.026168	0.0918039	0.146932	0.0630748	0.013706	0.044411	0.504883	1.11698	0.578747	0.314142	0.334197	0.121822	0.69135	0.36167	0.278479	0.739909	0.326233	1.62372	0.924881	0.06096	0.60858	1.71763	0.0106411
A115343	Female	34	310	0	0.826075	1.36736	0.666427	0.018466	0.080759	0.0100889	0.110992	7.34149	1.08222	0.042674	0.0357331	0.337986	0.04183	0.082559	0.308498	0.435966	0.62113	0.170689	0.439977	0.151589	0.199794	2.99756	1.24721	0.179173	0.176361	0.0635218	0.232141	0.0807695	0.677286	0.225534	0.377105	2.40492	1.9625	0.094187	1.78324	1.43918	0.00608913
A115351	Male	29	166	0	1.19866	1.34044	2.44096	0.024184	0.029289	0.00803143	0.06973	0.521442	0.623201	0.048676	0.0192129	0.364165	0.015261	0.033705	0.077355	0.129347	0.225511	0.0928111	0.052246	0.0642363	0.243367	0.705494	0.267585	0.223739	0.218338	0.0852803	0.220563	0.0765556	0.28237	0.269945	0.329589	1.54936	1.24528	0.073044	0.670712	3.43337	0.0213426
A115369	Female	29	365	0	1.05308	1.21219	2.19564	0.032445	0.030685	0.00686276	0.06695	1.35862	0.992661	0.032932	0.0292054	0.312472	0.029661	0.070017	0.135006	0.233137	0.303094	0.116668	0.108341	0.078889	0.139559	1.59013	0.825512	0.139934	0.132085	0.0537178	0.267014	0.102293	0.844688	0.202954	0.379424	0.870335	1.25017	0.088754	1.1967	2.67069	0.0170879
A115377	Female	41	216	0	1.34044	1.59218	1.38904	0.02459	0.063435	0.0103654	0.119239	4.01735	0.640981	0.013319	0.0586892	0.206982	0.008935	0.014025	0.262573	0.312803	0.53348	0.157265	0.198815	0.114872	0.180419	0.270222	0.108198	0.084601	0.0690573	0.0304095	0.522603	0.264128	0.589883	0.640961	0.41601	3.62633	0.590306	0.105245	0.670554	1.88879	0.0138997
B002793	Male	52	628	0	0.763428	1.36173	3.16875	0.04598	0.023636	0.00739027	0.074885	1.21785	1.41658	0.165381	0.0171911	0.541065	0.116878	0.134165	0.012449	0.0451956	0.0820428	0.035516	0.016091	0.0182116	0.57383	1.14632	0.625794	0.348983	0.599136	0.200327	0.731549	0.387226	0.130895	1.29057	0.220891	0.184001	0.395053	0.055293	0.250871	3.95562	0.00423084
B004280	Female	38	790	0	1.70842	1.43775	5.24488	0.075912	0.038156	0.00675929	0.066463	0.68009	1.77774	0.077663	0.0157258	0.437393	0.317472	0.100066	0.019937	0.0778995	0.11457	0.0502576	0.016059	0.0344888	1.02321	0.888665	0.379486	0.325286	0.299465	0.115626	0.909457	0.498899	0.08892	1.90418	0.19288	0.928913	0.727537	0.04545	0.578687	4.79708	0.00352127
B008939	Female	41	394	0	1.47422	1.45025	0.488356	0.033427	0.015275	0.00403946	0.036149	2.59459	0.960199	0.032162	0.00539965	0.310988	0.342138	0.340683	0.010735	0.0803026	0.0625612	0.0280091	0.020304	0.01981	0.661034	2.59023	1.28318	0.360966	0.366059	0.136714	0.636855	0.322459	0.035734	0.58228	0.129445	0.329037	0.466735	0.031226	0.448603	5.41028	0.00367779
B023100	Male	48	319	0	1.16137	1.47857	0.818237	0.019804	0.033095	0.0138239	0.165438	1.41247	1.02621	0.038876	0.0107277	0.328623	0.037375	0.078754	0.009499	0.136538	0.145631	0.06267	0.016834	0.03135	1.02891	1.4764	0.628775	0.384102	0.40735	0.148857	0.867606	0.483328	0.028691	1.73038	0.109935	1.10846	0.444995	0.062483	0.836791	3.81871	0.00337218
B046410	Female	35	152	0	1.39094	1.5092	1.7867	0.018558	0.045374	0.00790845	0.081499	1.37897	0.662365	0.05619	0.0142946	0.383957	0.016115	0.038746	0.017806	0.0737975	0.0575764	0.0235298	0.017152	0.0246149	1.4381	0.943229	0.416302	1.09104	1.59885	0.448163	0.419457	0.190238	0.118707	0.390831	0.21771	0.710422	0.494747	0.042506	0.42984	5.67176	0.00549519
B049724	Female	29	396	0	0.977724	1.13033	1.75129	0.03672	0.014984	0.00285468	0.023156	3.25057	1.11673	0.01271	0.0176377	0.205416	0.144313	0.151439	0.003412	0.069291	0.040388	0.0198261	0.014046	0.0303692	0.481933	1.10617	0.558681	0.357087	0.227134	0.0894659	1.16487	0.724861	0.068522	1.43209	0.163418	1.3897	0.9218	0.055699	0.690217	3.81021	0.00354816
B062597	Male	38	533	0	1.39794	1.63749	2.96258	0.050462	0.026889	0.00378503	0.033465	1.22706	1.37713	0.071373	0.0129784	0.428684	0.115297	0.128969	0.017088	0.0886588	0.124525	0.0537255	0.054723	0.0384803	0.612328	2.4374	0.883897	0.355581	0.360789	0.135357	0.673039	0.348466	0.044503	0.620574	0.138627	1.19053	0.553946	0.021489	0.368699	4.8762	0.00701575
B069526	Male	36	292	0	1.26717	1.6464	2.38723	0.035178	0.0651	0.0108658	0.123927	4.47799	1.11663	0.044754	0.0666089	0.351639	0.016349	0.039659	0.07388	0.36097	0.214816	0.0885504	0.236796	0.0890834	0.154661	0.334663	0.125472	0.153628	0.153286	0.0576816	0.483568	0.234868	1.07143	0.517754	0.549405	3.28455	1.22124	0.10509	0.928542	2.29432	0.0155455
B077943	Female	28	443	0	0.934498	1.31597	2.43139	0.035956	0.048414	0.00812726	0.090151	2.04515	1.23589	0.052173	0.019246	0.373192	0.046041	0.088216	0.056088	0.136827	0.181516	0.0778016	0.03615	0.0688481	0.371933	0.800541	0.319653	0.315514	0.327982	0.11956	1.12972	0.691312	0.221727	2.85721	0.257339	1.18223	1.22271	0.069162	0.583203	1.66341	0.00879733
B095648	Female	48	310	0	1.32428	1.3483	1.60131	0.028194	0.059823	0.00698064	0.068908	2.97014	0.484165	0.008427	0.0140632	0.161941	0.214726	0.203533	0.021584	0.0612432	0.169431	0.074256	0.01392	0.0507702	0.537349	1.1377	0.606756	0.392983	0.269525	0.100624	0.710102	0.370729	0.094458	0.748533	0.199772	0.933137	0.633422	0.050438	0.663896	4.7596	0.00457981
B096554	Male	33	714	0	1.08991	1.42488	3.05902	0.073904	0.075926	0.00527852	0.049695	0.947874	1.25651	0.059566	0.00954627	0.399943	0.223117	0.141199	0.018203	0.0441664	0.0835956	0.0372536	0.017004	0.0109568	0.828175	0.779561	0.311325	0.422604	0.353478	0.1326	1.45921	2.13724	0.031428	1.70504	0.116092	0.76917	0.632586	0.042798	0.538221	4.36779	0.00451903
B096774	Male	37	886	0	1.29226	1.45637	3.48025	0.04463	0.008842	0.00730377	0.073568	0.715759	1.66868	0.161883	0.0320523	0.523702	0.090575	0.336515	0.091352	0.126804	0.236405	0.0938293	0.033215	0.059391	0.348524	1.18677	0.655679	0.250043	0.239447	0.0918637	0.852219	0.463508	1.72871	0.950902	0.861147	1.98489	0.987856	0.073969	0.77049	3.27829	0.0108688
B104655	Female	37	835	0	1.02938	1.34044	3.39181	0.077621	0.048684	0.0115391	0.130727	0.995907	1.35502	0.172377	0.0187326	0.551346	0.416725	0.347941	0.03149	0.109833	0.160675	0.069611	0.030129	0.0486346	0.377754	0.803347	0.328203	0.265617	0.258275	0.0961231	0.78467	0.410626	0.605861	2.71283	0.406037	0.90466	1.66526	0.061899	1.30702	1.64144	0.0041584
B105202	Female	31	547	0	1.74194	1.59879	3.07542	0.053381	0.027373	0.0028462	0.022562	1.2375	1.32725	0.064935	0.00359913	0.409821	0.019746	0.046378	0.035182	0.114203	0.167083	0.0718303	0.011572	0.0493662	1.28917	1.82927	0.97229	0.530834	0.587284	0.196283	0.476264	0.216354	0.134984	0.977636	0.222614	0.659223	0.868771	0.032896	0.64616	5.04855	0.00422106
B105561	Male	24	404	0	1.24304	1.50243	2.35285	0.025486	0.017829	0.00293355	0.02332	2.64335	1.68092	0.014226	0.0322535	0.213211	0.072211	0.100658	0.077108	0.101308	0.657917	0.174032	0.046658	0.127026	0.248873	0.739088	0.289192	0.200405	0.211188	0.0811	0.678831	0.352665	0.141086	0.706997	0.228605	1.99134	1.1274	0.067784	0.783266	3.19797	0.0162705
B107812	Female	39	712	0	1.30963	1.48572	2.65447	0.076574	0.053654	0.015191	0.178128	0.779414	1.50676	0.062311	0.0174735	0.403791	0.368246	0.348396	0.015566	0.0613372	0.098943	0.0419421	0.012058	0.0282428	2.82342	3.42183	1.43377	0.915414	0.789034	0.247681	1.98179	4.66144	0.027841	0.888861	0.109387	1.67544	1.05415	0.055787	0.76821	6.13729	0.00271523
B108663	Female	43	267	0	0.94939	1.48996	1.98591	0.030982	0.064638	0.0133871	0.161229	4.41278	0.892013	0.026032	0.0151155	0.284136	0.165739	0.125452	0.017059	0.0419478	0.100454	0.0429653	0.008855	0.0202966	0.786067	1.2849	0.72386	0.377402	0.236373	0.0912203	0.436718	0.194899	0.084241	0.452312	0.176351	0.969678	0.965167	0.052322	0.727441	4.7229	0.00368994
B114763	Male	25	502	0	1.63246	1.54033	2.62797	0.042673	0.060361	0.00672961	0.064964	3.13048	1.19375	0.048771	0.0166332	0.364333	0.025909	0.062782	0.023875	0.0897135	0.137484	0.0587605	0.020852	0.0459957	1.27999	1.81016	0.959274	0.545055	0.361082	0.13538	1.73216	3.36567	0.183466	2.03661	0.257195	1.73874	1.11651	0.054552	0.818713	7.12807	0.00461739
B114886	Female	32	553	0	1.48714	1.4014	3.27113	0.060611	0.019219	0.00219147	0.016403	1.12341	1.31239	0.060816	0.0134265	0.403206	0.010992	0.019396	0.014962	0.0660104	0.0930179	0.0405538	0.021867	0.0189788	1.60057	1.10276	0.54706	0.491437	0.559002	0.181578	0.71699	0.373336	0.043706	0.822228	0.136557	0.659134	0.550998	0.042327	0.421691	3.77228	0.00292993
B115328	Male	39	528	0	1.44091	1.5682	2.94139	0.049817	0.01729	0.00377401	0.0329	1.08084	1.31917	0.062109	0.0101794	0.403505	0.14328	0.150308	0.019125	0.0471826	0.168827	0.0730995	0.015658	0.0500195	1.62655	0.836309	0.349992	0.542769	0.283715	0.106145	0.840398	0.452659	0.110463	1.14263	0.212599	0.97761	1.04444	0.041279	0.381945	9.09386	0.005223
B115336	Female	34	585	0	1.39445	1.42975	4.11597	0.033282	0.006374	0.00471115	0.042126	1.18772	1.54654	0.150132	0.0306437	0.485397	0.17245	0.429502	0.070257	0.151645	0.199373	0.0845373	0.033988	0.0516894	0.520261	0.899951	0.389246	0.328964	0.339236	0.127956	0.816937	0.431424	0.069994	0.987715	0.165422	1.04755	1.83343	0.061856	0.915447	3.35001	0.00476624
B115352	Female	27	647	0	1.13354	1.35218	4.09791	0.084129	0.0162	0.00411748	0.037059	0.921298	2.08231	0.145922	0.0106984	0.48284	0.25463	0.14457	0.010491	0.0502651	0.0743582	0.0324695	0.019536	0.0180124	0.871127	1.64927	1.24235	0.478006	0.500939	0.173584	0.54604	0.275306	0.668856	0.591044	0.414156	0.745566	0.396241	0.050836	0.254494	4.97081	0.0030245
B115386	Male	32	406	0	1.49276	1.5966	2.47084	0.029093	0.006879	0.005689	0.053964	1.71869	0.930245	0.014273	0.0274908	0.214659	0.080427	0.102895	0.101559	0.195512	0.248781	0.09899	0.046985	0.0498234	0.273372	0.909493	0.397181	0.220303	0.217539	0.0847592	0.467247	0.21051	1.65395	0.387266	0.766975	1.70845	0.409592	0.075188	0.587356	3.13099	0.00438789
B115394	Female	33	372	0	1.45025	1.4624	1.72185	0.031528	0.045988	0.0145346	0.176307	1.48739	1.13956	0.022273	0.0508473	0.260622	0.121332	0.13817	0.412638	0.161	0.341013	0.134109	0.072077	0.0766853	0.150076	1.46637	0.79417	0.148783	0.143983	0.0563672	0.440023	0.201441	0.709288	0.567084	0.377375	1.90744	0.913465	0.106278	0.894124	1.40782	0.00523126
B115417	Female	29	360	0	1.53656	1.62014	2.08754	0.032045	0.037115	0.00608675	0.058813	1.55887	0.859484	0.024346	0.0212482	0.275067	0.027792	0.067172	0.545036	0.37484	0.971478	0.201852	0.088664	0.170234	0.196917	0.276961	0.111093	0.197588	0.693492	0.221737	0.552211	0.280573	0.330758	0.561183	0.358208	1.96012	1.72574	0.060743	0.606008	2.83491	0.00810664
B195356	Male	37	100	0	1.32634	0.623249	6.04015	0.107263	0.055324	0.0132642	0.159613	2.64404	0.87199	0.025312	0.013768	0.277529	0.016884	0.04005	0.019135	0.052721	0.103322	0.0437923	0.016022	0.0320052	1.91159	0.828437	0.346996	0.557362	0.339025	0.126791	0.721394	0.382921	0.19803	0.72446	0.27987	1.14793	0.570091	0.043261	0.462472	6.30532	0.00285264
C020847	Male	41	245	0	1.43933	1.45025	0.570813	0.01678	0.061539	0.00846311	0.096841	3.31398	0.888754	0.025884	0.0614195	0.283558	0.017535	0.041534	0.266056	0.386753	0.563235	0.158907	0.203339	0.101815	0.395072	1.4248	0.790504	0.16542	0.159302	0.0602027	0.415485	0.187566	0.394221	0.448636	0.323689	2.94901	1.62773	0.07647	0.813944	1.59797	0.00776563
C021410	Male	38	290	0	1.31175	1.49831	2.12137	0.032189	0.031482	0.0171586	0.202931	1.37305	0.903372	0.027162	0.0290734	0.288249	0.017221	0.040739	0.120301	0.213552	0.571169	0.159597	0.081202	0.0938558	0.0976276	1.23396	0.685266	0.071603	0.0654706	0.0245505	0.396314	0.164668	0.202506	0.378785	0.269587	1.40155	0.708246	0.080446	0.877792	3.19173	0.00636848
C023127	Male	53	346	0	1.1959	1.42325	2.0382	0.031637	0.035982	0.00567797	0.049026	1.37698	0.735777	0.016554	0.0123711	0.22995	0.024297	0.055344	0.016895	0.077587	0.102869	0.0437285	0.00524	0.0312657	1.29598	5.25479	0.71549	0.985631	1.07105	0.34094	0.872367	0.48975	0.053766	1.19781	0.154079	0.722967	1.1292	0.041947	0.494	6.71568	0.00371686
C027436	Female	39	531	0	1.01703	1.20683	2.95776	0.050317	0.027195	0.00814846	0.092306	1.23659	1.36735	0.070225	0.0182337	0.427745	0.017484	0.040874	0.043668	0.167526	0.12084	0.0519834	0.065034	0.0369121	0.373162	0.951226	0.4199	0.290579	0.579292	0.194315	0.635525	0.321368	0.526457	0.656555	0.387683	1.18972	0.892922	0.063994	0.662328	3.68868	0.00680431
C036670	Female	49	555	0	1.40654	1.48996	2.8649	0.048251	0.022811	0.0026011	0.020624	1.17052	1.26217	0.055996	0.0115981	0.381192	0.082302	0.103827	0.004312	0.0598798	0.131566	0.054238	0.009935	0.0445833	0.706367	3.14406	0.817279	0.775887	0.87178	0.275452	0.476466	0.224434	0.042179	0.886929	0.132833	0.568219	1.14146	0.032939	0.310223	4.799	0.0045316
C036808	Female	43	377	0	1.56585	1.60423	1.43116	0.040308	0.042989	0.0130055	0.156918	1.59213	0.828512	0.010427	0.179931	0.179054	0.053828	0.09222	0.269928	0.376003	0.223734	0.0910568	0.504654	0.0668468	0.122378	0.417953	0.144377	0.125557	0.120531	0.0490976	0.745971	0.39473	0.850344	0.403549	0.438235	1.87167	0.570878	0.123491	0.519078	1.77953	0.0197499
C049644	Male	30	266	0	1.20683	1.4609	1.89992	0.030405	0.053695	0.00178099	0.104164	2.53893	0.909614	0.028304	0.0392359	0.290539	0.015981	0.035937	0.425784	0.351939	0.345019	0.134231	0.181275	0.0680642	0.103474	0.522358	0.181844	0.168882	0.165568	0.0616538	0.334115	0.121351	1.03388	0.425572	0.476617	1.80898	1.04506	0.11291	0.766405	3.60128	0.00547336
C069014	Female	25	562	0	1.15534	1.45025	3.39513	0.062033	0.019997	0.00298868	0.024586	1.1357	4.10391	0.260549	0.0141875	0.746037	0.031313	0.075486	0.025613	0.0956003	0.0455022	0.0198345	0.011973	0.0429509	0.54753	0.780588	0.313139	0.319674	0.331121	0.121551	1.15821	0.704068	0.106634	0.966104	0.210147	1.15939	0.861392	0.042824	0.513781	4.89147	0.00397938
C069894	Male	34	368	0	1.79379	2.17811	2.51084	0.039483	0.05824	0.00546934	0.077484	2.82477	1.13864	0.046803	0.0221123	0.361078	0.05214	0.09184	0.014337	0.138426	0.0858304	0.0387919	0.036824	0.039472	0.101443	3.56246	1.46306	0.247204	0.433636	0.160235	0.782663	0.407694	0.050484	1.60164	0.149412	0.883863	0.699077	0.054335	0.549094	3.92463	0.00568246
C073245	Female	70	329	0	1.4133	1.4624	1.04501	0.021749	0.065404	0.0105291	0.120067	4.53527	0.238548	0.005204	0.0117389	0.124154	0.03958	0.080408	0.023357	0.0849362	0.133217	0.0549582	0.011409	0.0399604	0.490622	1.92824	1.10971	0.337803	0.352199	0.131465	0.587783	0.310049	0.0172	0.66313	0.0934177	0.754107	0.825565	0.032727	0.626107	5.33625	0.00574914
C090220	Female	35	576	0	1.41162	1.44091	3.81687	0.071984	0.019162	0.00303871	0.024906	1.1184	1.12597	0.045912	0.0185618	0.355561	0.056519	0.094365	0.003438	0.140758	0.107746	0.0479627	0.035093	0.0253995	0.437692	1.04742	0.492546	0.30428	0.228857	0.0896988	0.467809	0.212158	0.200986	0.829391	0.275337	1.81635	0.73435	0.067697	0.580231	4.03272	0.00585449
C096238	Female	36	489	0	0.968483	1.47567	3.07276	0.053145	0.042471	0.00587219	0.087859	1.7474	1.47364	0.08064	0.0121936	0.444049	0.188918	0.220153	0.003424	0.0770467	0.0830919	0.0372421	0.02224	0.0257669	1.04355	1.88845	1.22791	0.377028	0.393326	0.144072	0.987275	0.592889	0.001432	1.27763	0.0316629	0.189448	0.534354	0.037412	0.435312	5.83582	0.00318692
C096270	Male	41	299	0	1.15534	1.53275	1.4426	0.025857	0.051174	0.0110277	0.127094	2.23573	0.91567	0.029173	0.017912	0.293785	0.027514	0.066709	0.056561	0.279301	0.182972	0.0784491	0.067674	0.0632794	0.240092	0.517371	0.174581	0.197922	1.31903	0.370516	0.428856	0.194463	0.249537	0.467143	0.316782	1.43391	1.54736	0.060587	0.703587	2.84825	0.00685531
C100818	Female	44	372	0	1.27416	1.34242	2.33747	0.031456	0.063088	0.0106792	0.12103	2.00786	1.53091	0.024157	0.0209051	0.273709	0.022374	0.051011	0.034877	0.0429524	0.166756	0.071529	0.021114	0.0492938	2.7533	3.33425	1.38679	0.918726	0.481376	0.166984	0.726311	0.383028	0.231989	0.56412	0.297284	1.21259	0.827199	0.061638	0.55974	6.04776	0.00974565
C107782	Male	48	468	0	1.44871	1.46982	3.00494	0.05192	0.037813	0.00638358	0.064049	1.59662	1.40256	0.072081	0.00693861	0.431697	0.067883	0.100099	0.054835	0.136791	0.179512	0.0775918	0.002731	0.039155	1.74958	1.10828	0.563632	0.477482	0.499514	0.173305	1.23951	1.06283	0.300328	1.75489	0.343618	0.992853	0.443132	0.051475	0.385309	4.08977	0.00262084
C114447	Male	24	266	0	1.22272	1.37291	1.41179	0.025011	0.068118	0.0156956	0.184253	4.81197	0.791513	0.020703	0.0395611	0.252558	0.016467	0.03989	0.434041	0.335462	0.287416	0.111014	0.175965	0.066169	0.227527	0.879033	0.362394	0.19105	0.19384	0.0739982	0.453107	0.20539	1.60394	0.385094	0.744082	2.41021	0.760054	0.1008	0.585173	3.64252	0.0147018
C114667	Male	38	426	0	1.6902	1.68842	2.32026	0.034027	0.024334	0.00319731	0.026275	2.47435	1.01489	0.035453	0.0195523	0.324151	0.332361	0.329201	0.023735	0.0891918	0.500565	0.154293	0.034569	0.134715	0.440867	0.481789	0.157189	0.343127	0.353313	0.131614	0.936862	0.53871	0.218771	1.14357	0.286746	0.296646	0.73793	0.077057	0.51715	3.66608	0.00684649
C115329	Female	33	921	0	1.22789	1.43297	3.12631	0.061457	0.022252	0.00305059	0.025065	1.02855	1.57998	0.153281	0.0225833	0.511869	0.131932	0.186474	0.058013	0.152124	0.184078	0.0789172	0.053007	0.0570477	0.101634	1.99307	1.11877	0.245398	0.734612	0.233113	0.649725	0.329723	0.094236	0.851663	0.199715	1.20298	0.911018	0.058706	0.673444	3.90942	0.00542943
C115345	Female	25	546	0	1.28103	1.40824	3.07068	0.05274	0.01344	0.00590781	0.056899	0.944444	1.25149	0.054273	0.0477545	0.377765	0.001811	0.009963	0.215075	0.156362	0.33918	0.132028	0.11424	0.075152	0.0655034	0.277155	0.116959	0.13675	0.131555	0.0524692	0.352765	0.135522	1.01691	0.301153	0.473209	1.72805	0.865919	0.127484	0.495759	1.92735	0.0197819
C115353	Female	49	765	0	0.69897	1.27416	3.38355	0.042345	0.046538	0.00380793	0.033794	1.18137	2.10257	0.098176	0.0184739	0.45628	0.082151	0.10339	0.003428	0.152157	0.109244	0.0484346	0.063286	0.0282018	0.455565	1.06981	0.517282	0.291574	0.25238	0.0953584	0.628024	0.31382	0.540321	0.570747	0.391837	1.07398	0.799133	0.062883	0.612944	3.74688	0.0049801
C115379	Female	46	332	0	1.39445	1.4014	1.47331	0.026656	0.063678	0.010172	0.111632	6.80331	0.833366	0.022315	0.0447863	0.264895	0.027484	0.066539	0.277276	0.421924	0.200111	0.0859595	0.256963	0.0575538	0.102001	4.37938	1.74571	0.114156	0.0893243	0.0418727	0.32768	0.109855	0.722488	0.341701	0.586218	2.35806	1.20802	0.570871	0.883377	1.20461	0.00577836
C115395	Male	32	228	0	1.2014	1.49136	0.642577	0.017913	0.075636	0.00129334	0.007598	4.98517	0.693804	0.015076	0.0538825	0.222984	0.008181	0.011325	0.184435	0.217199	0.371501	0.138786	0.170775	0.0813504	0.148544	0.820386	0.342711	0.191663	0.194657	0.074211	0.346098	0.131213	0.325458	0.390302	0.355441	2.46901	1.11529	0.08434	0.756549	2.43335	0.00732686
D008216	Male	44	437	0	1.70157	1.84942	2.70872	0.045169	0.03822	0.00995151	0.109993	1.61491	1.16149	0.047433	0.030804	0.363008	0.0297	0.070457	0.029896	0.108883	0.157211	0.0678784	0.028583	0.0474019	1.81525	2.08758	1.16732	0.509158	0.410733	0.150594	0.650097	0.332826	0.235514	0.771299	0.309518	0.41363	0.822606	0.068312	0.625446	3.91544	0.00822258
D022937	Female	51	716	0	0.886491	1.51851	2.72944	0.044157	0.053489	0.00675675	0.066274	1.16094	1.3195	0.045221	0.0235748	0.354473	0.110321	0.122535	0.142836	0.242403	0.675872	0.174238	0.090387	0.123009	0.473477	0.68662	0.253689	0.363412	0.367601	0.140179	0.643143	0.323906	1.2919	0.705185	0.507868	0.513535	0.552128	0.082661	0.710938	4.2807	0.00654097
D045289	Male	30	10	0	0.812913	1.29003	3.49588	0.063997	0.050228	0.00996508	0.110099	2.18054	0.755529	0.018745	0.036351	0.242687	0.320046	0.322712	0.184385	0.227953	0.201335	0.0868573	0.15993	0.06361	0.399081	0.972039	0.439821	0.140382	0.133785	0.0538071	0.221017	0.0769079	2.78408	0.175656	1.3311	0.93793	0.72605	0.104825	0.984806	3.1758	0.0140675
D066442	Female	27	465	0	0.924279	1.33646	2.61127	0.042097	0.041297	0.00681102	0.066752	1.71754	1.21079	0.050879	0.0405818	0.366829	0.05891	0.098377	0.207894	0.413083	0.423474	0.144194	0.487271	0.0973557	0.256382	0.621783	0.214622	0.122859	0.104142	0.0475315	0.507644	0.252156	0.232726	0.526566	0.264438	1.89859	0.76444	0.105465	0.490438	1.04285	0.00536883
D072128	Female	49	368	0	0.963788	1.29447	2.22838	0.032691	0.028502	0.0048638	0.043256	1.31843	1.00029	0.033938	0.0324357	0.315052	0.030147	0.071483	0.031124	0.15864	0.160625	0.0693495	0.03133	0.0484487	0.343812	3.25317	1.34493	0.235762	0.366989	0.137609	0.982811	0.577787	0.089245	1.92433	0.19471	1.05885	0.693142	0.054019	0.54845	6.4347	0.00857197
D075440	Female	56	344	0	0.959041	1.29667	1.81915	0.029213	0.060752	0.0114179	0.12887	3.23878	0.969409	0.032141	0.0222058	0.310966	0.04772	0.088954	0.589083	0.836741	0.323697	0.124166	0.27175	0.0700035	0.114638	1.31888	0.729374	0.098577	0.0830888	0.0346868	0.554591	0.286121	1.37231	0.664522	0.559654	1.33998	0.876477	0.086624	1.04756	2.70999	0.0162165
D077759	Female	50	418	0	1.13354	1.44404	2.73651	0.045372	0.023986	0.00275206	0.022176	1.96916	0.979332	0.032847	0.00773859	0.311476	0.184201	0.203057	0.019579	0.0774347	0.114311	0.0498764	0.011627	0.0443271	0.534485	1.71184	0.932708	0.482368	0.505024	0.174655	0.928543	0.511374	0.063512	1.17012	0.15841	0.415922	0.49267	0.035259	0.398526	5.28095	0.00405708
D094302	Female	46	557	0	1.17609	1.51455	3.17714	0.057596	0.027876	0.003601	0.031132	1.28822	1.56236	0.091953	0.0148899	0.450755	0.011768	0.028531	0.008552	0.0688368	0.0676312	0.0290751	0.019785	0.0323532	0.467883	1.10139	0.541213	0.318398	0.343611	0.128171	0.630575	0.317411	0.034455	0.646578	0.117733	0.787834	0.543844	0.055686	0.443846	4.00364	0.00147683
D094742	Male	39	894	0	1.78746	1.82543	2.73937	0.057246	0.013844	0.00481292	0.042607	1.09448	2.01933	0.165822	0.0294262	0.541334	0.123795	0.252493	0.119107	0.209228	0.577463	0.163969	0.07786	0.112714	0.360112	2.50531	1.19939	0.26098	0.245863	0.0946864	1.29165	1.16661	0.554531	2.59019	0.392433	1.50523	0.503754	0.081637	0.884894	3.23268	0.0188263
D095072	Female	42	384	0	1.36549	1.45788	0.698751	0.029112	0.012209	0.00414378	0.037709	1.91105	1.28453	0.014347	0.0129691	0.218917	0.128924	0.141195	0.022905	0.0827388	0.130608	0.054158	0.007503	0.0390388	1.08873	1.14216	0.613932	0.428909	0.449507	0.16196	0.536652	0.274705	0.111458	0.586061	0.214334	1.62312	0.378423	0.041916	0.506632	4.42889	0.00394097
D095501	Female	32	509	0	1.35218	1.45025	3.84039	0.073675	0.044521	0.00238059	0.01944	1.83507	1.33078	0.065457	0.0211598	0.41067	0.069651	0.10048	0.029209	0.105794	0.156795	0.0660947	0.027632	0.0471354	0.164496	0.684432	0.251185	0.102854	0.087252	0.0349551	0.620246	0.313074	0.357578	0.71019	0.291728	1.01071	1.15887	0.065985	0.632343	2.43898	0.00378179
D095844	Female	56	464	0	0.792392	1.42325	2.22867	0.033022	0.041311	0.00946385	0.050801	1.72402	1.024	0.038249	0.0140399	0.326355	0.072257	0.10137	0.021993	0.082477	0.0697927	0.0292814	0.018548	0.0217924	2.30878	0.351358	0.129252	0.578539	0.645732	0.211207	0.659782	0.340059	0.035242	1.74259	0.125273	1.275	0.900784	0.019604	0.54328	4.25131	0.00416407
D104152	Male	38	243	0	0.94939	1.54283	2.43365	0.035986	0.077198	0.02375	0.307635	6.46195	0.813432	0.020893	0.0311632	0.256539	0.012208	0.030356	0.061104	0.106459	0.18865	0.0800146	0.027659	0.0577483	0.30806	1.14457	0.614743	0.238033	0.609232	0.201271	0.39684	0.166551	0.232506	0.489963	0.29835	0.988131	0.673466	0.059537	0.345331	3.80654	0.0140848
D105686	Male	41	343	0	1.36549	1.55023	2.80588	0.046497	0.059897	0.01111	0.127415	2.98241	1.06842	0.042656	0.0213649	0.336242	0.041311	0.082268	0.014423	0.0630882	0.0865662	0.0394629	0.012394	0.0264037	0.348625	0.238588	0.085003	0.31879	0.329972	0.12113	0.441586	0.204426	1.10247	0.460352	0.49769	0.881201	1.50269	0.066676	0.639217	3.53231	0.00390537
D105806	Male	42	466	0	1.37658	1.40824	2.60885	0.042049	0.039127	0.00674063	0.065451	1.62762	1.21086	0.051354	0.0235227	0.369338	0.115265	0.12714	0.126266	0.219592	0.635052	0.172346	0.124339	0.149851	0.0890584	0.806715	0.332436	0.146039	0.140133	0.0560681	1.29401	1.41656	0.614411	2.59358	0.408274	1.04112	0.910412	0.094622	1.03212	3.54564	0.00637268
D105903	Female	51	200	0	1.10721	1.55871	0.412679	0.012094	0.05924	0.00789489	0.081151	2.87875	0.579861	0.011748	0.0162489	0.19087	0.011888	0.028597	0.02441	0.406425	0.139578	0.0597858	0.121673	0.0412584	1.11612	1.65276	0.894179	0.296589	0.90019	0.301353	0.408058	0.174881	0.051142	0.497298	0.149437	1.52337	0.448201	0.053853	0.410822	4.57901	0.00539423
D107521	Male	31	660	0	1.96237	1.71433	3.59	0.069552	0.031983	0.00843088	0.095355	0.750039	1.79501	0.133351	0.0308299	0.478885	0.390584	0.265673	0.014144	0.109798	0.0852697	0.0377608	0.0618	0.0260078	2.01945	2.44184	1.18697	0.64047	2.58341	0.510068	1.18218	0.819335	0.08724	1.69066	0.183047	1.94713	1.11173	0.056871	0.798395	6.25406	0.0037254
D115118	Male	26	517	0	1.96614	1.67302	2.61697	0.042308	0.04892	0.00276732	0.022281	2.12939	1.33984	0.065551	0.0187864	0.410762	0.117414	0.135972	0.030639	0.108488	0.794835	0.180552	0.03453	0.104479	0.443826	0.83306	0.349911	0.35137	0.360375	0.134612	0.851262	0.458993	0.300669	1.156	0.34407	1.65953	0.751443	0.075201	0.745169	3.6694	0.00799848
D115338	Female	24	373	0	1.3962	1.4183	1.66937	0.055876	0.03224	0.0136721	0.164148	2.90364	1.26292	0.019545	0.0136272	0.246382	0.151909	0.158843	0.019931	0.0776553	0.114515	0.0501907	0.014941	0.0343833	1.31878	0.919776	0.406827	0.74223	0.982143	0.319747	0.577943	0.297773	0.024307	1.04707	0.103982	0.498073	0.656397	0.042263	0.526367	5.30931	0.00236342
D115346	Male	32	555	0	1.55991	1.617	2.82037	0.046883	0.026419	0.00314557	0.025182	1.22236	1.25144	0.054129	0.0226797	0.377157	0.04845	0.090221	0.058347	0.140923	0.184398	0.0794682	0.038197	0.0593497	0.170583	1.08654	0.529398	0.244916	0.707226	0.222221	1.4524	2.01431	0.015956	1.32539	0.0865677	1.40186	0.660495	0.052769	0.447747	4.05917	0.00938988
E036460	Female	35	504	0	1.32428	1.39967	3.08179	0.053916	0.044945	0.0163283	0.197182	1.83527	1.34635	0.066926	0.0255514	0.411741	0.03506	0.077375	0.025071	0.0957158	0.142635	0.0616254	0.015196	0.0474649	0.522119	1.12757	0.591689	0.284578	0.378889	0.142163	0.809801	0.421437	0.239883	0.860089	0.310924	0.358806	0.834718	0.060486	0.631937	3.80386	0.00835376
E047395	Male	40	125	0	1.64444	1.65321	2.01005	0.034339	0.046827	0.0101355	0.111021	3.38666	0.858864	0.08818	0.0209302	0.44808	0.020481	0.047605	0.03823	0.166421	0.112626	0.049602	0.109387	0.0309368	0.426321	1.01521	0.470564	0.279229	0.363723	0.136486	0.655776	0.340047	1.94933	0.723617	0.613022	1.1804	0.808406	0.063872	0.623134	3.68926	0.00573156
E049206	Female	38	421	0	1.53656	2.01284	2.59311	0.040912	0.013221	0.00293948	0.023594	2.00689	1.62989	0.118369	0.00204728	0.463206	0.047833	0.090132	0.013692	0.135297	0.126818	0.0537261	0.032817	0.0306189	0.775299	2.4286	0.949897	0.382415	0.404571	0.147278	0.526014	0.271712	0.045233	0.579775	0.13964	1.45285	0.539074	0.039552	0.067916	6.11911	0.00561361
E065113	Male	39	693	0	1.13672	1.48714	3.85191	0.087307	0.063931	0.0140978	0.167057	0.745657	3.77225	0.054877	0.0191165	0.378975	0.250109	0.108814	0.045638	0.129275	0.171323	0.0743637	0.034043	0.0520681	0.37364	0.699943	0.267093	0.321492	0.337052	0.121955	1.13867	0.694498	0.563855	2.86638	0.399471	1.21989	1.2031	0.068512	0.450822	3.44997	0.00530228
E076593	Male	43	637	0	1.29885	1.70243	3.67991	0.065435	0.015813	0.00270372	0.021124	1.08347	1.22741	0.136373	0.0249563	0.480475	0.11886	0.136777	0.012391	0.0335995	0.0800897	0.0341976	0.014176	0.0373261	0.528827	1.13255	0.592976	0.293476	0.689491	0.218827	0.850474	0.458436	0.19485	1.51368	0.26987	0.652633	0.604749	0.055455	0.501362	4.20931	0.0046642
E094743	Female	46	540	0	0.991226	1.46687	4.75692	0.084978	0.025986	0.00465857	0.041181	1.22131	2.77722	0.235427	0.0160678	0.676599	0.016172	0.039309	0.028542	0.105175	0.154608	0.0651006	0.035721	0.0461486	0.286115	0.844335	0.361001	0.26056	0.267708	0.09949	0.641068	0.323278	0.095391	0.80198	0.201181	0.447271	0.566159	0.05383	0.461948	3.26832	0.00460515
E095510	Female	60	657	0	1.60638	1.64542	4.23743	0.075367	0.062323	0.00505039	0.048231	1.0081	1.74754	0.212314	0.0118593	0.635602	0.116922	0.135458	0.02618	0.203155	0.147029	0.0630863	0.064926	0.0336845	0.441517	1.06392	0.516531	0.284768	0.892748	0.278377	1.33114	1.66892	0.097024	1.78257	0.202527	0.579778	0.610939	0.064511	0.599292	4.17029	0.00557669
E096206	Female	60	469	0	1.49554	1.53656	3.21541	0.0589	0.05683	0.00553041	0.050634	2.7234	1.57501	0.093691	0.00977629	0.454853	0.098553	0.111533	0.025096	0.0948883	0.143372	0.0624547	0.004221	0.0500067	0.907369	1.08132	0.526091	0.382649	0.4058	0.148467	0.66538	0.344924	0.035703	0.652603	0.125981	1.67883	0.488646	0.025523	0.38571	5.71055	0.00427796
E096303	Male	38	530	0	1.19033	1.71684	2.91963	0.049358	0.021024	0.00535655	0.049822	1.15132	1.20625	0.049863	0.0262592	0.3651	0.075342	0.10227	0.087173	0.168685	0.881373	0.188196	0.034332	0.176324	0.554031	0.96278	0.421922	0.309137	0.309993	0.115929	1.19238	0.872304	0.175394	0.626509	0.247361	0.347881	0.552309	0.074184	0.743511	3.31183	0.00683695
E096442	Female	30	559	0	1.96284	1.93399	3.87628	0.074279	0.03006	0.00226271	0.017113	1.33369	1.62095	0.109129	0.0170253	0.458294	0.009843	0.017961	0.019642	0.04775	0.114509	0.0500436	0.000607	0.0105328	0.695287	1.23087	0.684412	0.371744	0.496384	0.169869	0.962304	0.566991	0.141207	1.71639	0.229544	0.761621	0.560485	0.052356	0.457415	4.48965	0.00399087
E104103	Female	50	393	0	1.24304	1.37291	1.23169	0.061706	0.014227	0.0044457	0.039923	2.03178	1.08368	0.02276	0.00668634	0.269518	0.053868	0.092533	0.020921	0.0789005	0.119649	0.0514941	0.004987	0.0362107	0.461775	2.07034	0.94086	0.411012	0.425856	0.155117	0.558961	0.295704	0.199444	0.887733	0.265008	0.636779	0.458081	0.038768	0.441972	7.62535	0.00367314
E104496	Female	28	437	0	1.56585	1.5955	4.21802	0.080071	0.059702	0.00254597	0.020386	2.93711	0.994579	0.03319	0.0452718	0.312483	0.032844	0.075569	0.199078	0.377174	0.360184	0.135157	0.20738	0.0813137	0.273833	0.693439	0.259152	0.069332	0.0612228	0.0232578	0.374832	0.14598	0.440409	0.368809	0.44297	3.27832	0.800595	0.118849	0.494794	1.76145	0.00776187
E106593	Male	44	179	0	1.43297	1.55023	2.06767	0.03204	0.041526	0.00427947	0.037936	5.91376	0.301571	0.12214	0.013552	0.471804	0.009174	0.014735	0.02261	0.0825906	0.0777487	0.0330491	0.020355	0.0219529	2.55098	0.359292	0.129806	0.534675	0.591808	0.199338	0.441416	0.202806	0.021772	0.411535	0.100403	1.35999	0.904392	0.041649	0.792289	7.44037	0.0041752
E108624	Male	40	321	0	1.17026	1.39794	0.477443	0.013581	0.052015	0.0157804	0.18609	2.32015	1.04835	0.041227	0.0314474	0.334445	0.040612	0.080598	0.06199	0.0854277	0.191524	0.0800843	0.027884	0.0607561	0.298529	1.05751	0.514217	0.262358	0.58433	0.195842	0.463459	0.206545	0.117533	0.440507	0.215796	1.03132	0.504345	0.058182	0.765515	1.6727	0.00959144
E109768	Female	24	425	0	1.36173	1.36922	2.3291	0.034106	0.007562	0.00496303	0.045388	2.1003	1.01053	0.035084	0.0202615	0.322811	0.100143	0.113179	0.043891	0.0578243	0.170685	0.0742912	0.005693	0.0631902	0.440818	1.04964	0.500394	0.307977	0.408501	0.149201	0.403559	0.169833	0.122517	0.573552	0.219672	1.07939	0.881375	0.066979	0.570942	3.80191	0.00931545
E115355	Female	37	649	0	1.27646	1.45332	3.61354	0.06899	0.088882	0.0143048	0.17426	1.19662	1.72599	0.121977	0.0129804	0.470063	0.268792	0.10695	0.026417	0.0986594	0.102465	0.0437155	0.011011	0.0259791	1.19553	0.887139	0.376968	1.23296	2.41394	0.463355	1.07485	0.631333	0.200966	1.41578	0.268922	1.37151	0.559764	0.044803	0.545766	5.80836	0.0047523
E115363	Male	33	361	0	1.26717	1.4609	2.42183	0.035569	0.062601	0.00488755	0.043385	3.78207	1.0189	0.035844	0.0200954	0.324484	0.041263	0.081658	0.029751	0.0893602	0.157101	0.0677156	0.025611	0.0492845	0.43277	1.03293	0.486184	0.312305	0.380533	0.142439	0.416819	0.189529	0.307534	0.295251	0.348584	1.21307	0.890712	0.061374	0.643305	1.64229	0.0207375
E115402	Female	39	438	0	0.857332	1.14301	2.50849	0.039202	0.037116	0.0109099	0.125098	1.57087	2.12105	0.184874	0.00572837	0.580529	0.040944	0.080739	0.015298	0.0677885	0.0935689	0.0407525	0.021885	0.0223862	0.898642	1.66373	0.896494	0.410305	0.424782	0.153956	0.49422	0.245037	0.101036	0.563556	0.20764	0.641281	0.490182	0.029483	0.388829	5.10148	0.00493755
E116033	Female	37	229	0	1.30103	1.46835	1.27527	0.023594	0.063642	0.0086904	0.101219	4.09945	0.786916	0.019844	0.0207635	0.250732	0.009565	0.017749	0.047628	0.199977	0.105993	0.0467437	0.03769	0.0318982	0.428113	1.02118	0.479382	0.272258	0.23148	0.0898684	0.907084	0.497847	0.351055	1.24797	0.336764	1.07878	0.699564	0.070005	0.561974	1.68641	0.00579693
F038869	Male	53	508	0	1.42651	1.74741	4.80753	0.085265	0.03647	0.00784654	0.080823	1.48527	1.57933	0.096154	0.135351	0.455573	0.158613	0.168767	0.533459	0.738027	0.887623	0.188815	0.3385	0.138234	0.389661	1.40515	0.786545	0.105741	0.0880192	0.0392113	0.631798	0.319121	0.273181	1.24538	0.363615	2.32087	1.20277	0.092111	1.724	1.31604	0.00514023
F040202	Male	42	437	0	1.63749	1.57978	2.80963	0.046624	0.04285	0.00209139	0.013373	1.76837	2.37351	0.209301	0.0178361	0.614315	0.027903	0.067284	0.026947	0.157607	0.124393	0.0536333	0.07255	0.037932	1.43622	1.84467	1.0992	0.264986	0.232848	0.090666	0.901454	0.495574	0.294601	0.72063	0.320335	1.20402	0.701968	0.058068	0.566782	2.14324	0.00533429
F049477	Male	36	420	0	0.748188	1.33445	1.99228	0.031211	0.015286	0.0027317	0.022115	1.61357	1.09949	0.043588	0.0131458	0.344108	0.030396	0.074664	0.018749	0.0327738	0.108905	0.0483514	0.016913	0.035485	1.25907	0.418923	0.146833	0.3616	0.297107	0.112371	0.950494	0.554024	0.048592	1.84716	0.140032	1.14048	0.54816	0.042793	0.534131	4.52367	0.00450809
F071159	Female	40	563	0	1.21219	1.28556	3.28204	0.060678	0.019931	0.00413784	0.037695	1.13157	1.62618	0.110894	0.0281246	0.459596	0.024844	0.058097	0.073542	0.154881	0.212911	0.0878886	0.069615	0.0577783	0.268333	0.905503	0.39202	0.218801	0.21719	0.0841494	1.0046	0.607814	1.21375	3.4048	0.458878	1.52082	0.970111	0.073034	0.75014	3.09905	0.019628
F077280	Female	56	290	0	1.08636	1.30963	2.09828	0.032063	0.057883	0.0155091	0.153392	2.75314	0.814879	0.021127	0.0074132	0.259363	0.233173	0.155254	0.013171	0.0643709	0.142525	0.0616179	0.031501	0.0385873	1.1694	2.97013	0.68667	0.489625	0.554689	0.180839	1.49884	2.50754	0.112373	0.954372	0.215472	0.646471	0.487008	0.03512	0.3582	6.47057	0.00422207
F077808	Female	43	139	0	1.20952	1.44871	2.69535	0.027667	0.040704	0.00688057	0.06847	8.14884	0.667861	0.009976	0.0113911	0.177893	0.019372	0.046061	0.010647	0.0521925	0.0752726	0.0328064	0.013247	0.023324	0.593579	1.5552	1.15392	0.424259	0.433687	0.16119	1.16971	0.730126	0.182865	1.97381	0.25623	0.154987	0.791095	0.040426	0.612119	4.64591	0.00424293
F091341	Male	45	360	0	1.3032	1.43933	2.08021	0.031852	0.041174	0.00489264	0.044119	1.7079	0.720687	0.016241	0.0101667	0.228482	0.027556	0.066938	0.014457	0.0750993	0.0884456	0.0395302	0.021709	0.0148231	1.17119	1.29058	0.98248	0.452698	0.460687	0.164658	0.556634	0.294652	0.078527	0.802049	0.173999	0.903106	0.461422	0.034459	0.365661	7.2659	0.00281265
F096435	Male	38	393	0	1.35025	1.65706	1.36635	0.036721	0.024053	0.00369005	0.031547	1.322	1.16466	0.012615	0.0531024	0.20296	0.150606	0.156231	0.355058	0.549905	0.135975	0.0587023	0.210508	0.0544611	0.133955	0.761617	0.302026	0.125048	0.113686	0.0488382	0.553614	0.285227	1.18469	2.56509	0.511	2.07152	0.94482	0.113705	0.911478	4.21393	0.015521
F096964	Male	46	329	0	1.42325	1.56467	2.36686	0.035081	0.053153	0.00872602	0.101677	2.45831	0.74259	0.018231	0.0253733	0.231547	0.024752	0.056714	0.074101	0.11064	0.267326	0.103889	0.030369	0.093965	0.238928	0.501402	0.171127	0.20497	0.213357	0.0816402	0.492754	0.240253	0.266427	0.377564	0.318573	0.920824	0.594687	0.072255	0.779155	3.25292	0.00564567
F100057	Female	25	477	0	1.51188	1.41996	2.55996	0.040358	0.042605	0.00898299	0.102976	2.6711	1.0855	0.043355	0.0298425	0.340053	0.1641	0.17145	0.030962	0.0623513	0.160566	0.0692886	0.019605	0.0411695	0.408702	1.03923	0.489452	0.330826	0.415697	0.151322	0.150077	0.0616368	0.031398	0.807119	0.115764	0.65482	0.536703	0.057032	0.436451	3.94767	0.00720516
F107654	Female	26	214	0	1.44404	1.37291	1.87979	0.030403	0.056163	0.0122846	0.147517	2.71412	0.841571	0.02275	0.0374119	0.265269	0.018681	0.045283	0.280851	0.316761	1.02734	0.203779	0.171915	0.171198	0.23101	0.653618	0.241702	0.192688	0.195106	0.0766097	0.173052	0.0648374	0.385344	0.225642	0.363567	1.5079	0.649242	0.713146	0.996926	3.90646	0.0138458
F107696	Male	27	655	0	1.09691	1.25285	3.69907	0.075304	0.057903	0.0220673	0.268644	0.861317	2.69239	0.150986	0.0285402	0.496629	0.034927	0.076749	0.104007	0.201141	0.257702	0.101071	0.05512	0.0722615	0.261123	0.990594	0.462681	0.215423	0.215704	0.0829664	0.980564	0.57467	1.21931	1.58163	0.64757	0.60745	0.672946	0.072399	1.1764	2.90823	0.00671336
F108007	Male	38	781	0	1.26245	1.42813	3.37056	0.046027	0.035572	0.00791015	0.082825	1.13604	2.30891	0.138741	0.0658103	0.482137	0.186695	0.216788	0.106922	0.256329	0.259275	0.101206	0.034199	0.0841476	0.129971	0.916472	0.403047	0.168203	0.162699	0.0614016	0.994236	0.60594	0.303649	1.78018	0.345102	2.14952	2.06502	0.084575	0.861947	2.38723	0.00777952
F108829	Male	35	92	0	1.5563	1.55751	1.45043	0.026106	0.038493	0.0137136	0.164912	1.61512	0.583839	0.011756	0.0208049	0.198056	0.018779	0.045408	0.693417	0.21122	2.03401	0.225812	0.131757	0.101086	0.357331	0.540274	0.186041	0.474518	0.485391	0.16964	0.0720311	0.0359153	0.313991	0.256626	0.350401	1.10025	1.3634	0.116273	0.406207	3.61175	0.00379012
F109921	Male	29	514	0	1.23805	1.29885	2.85509	0.04767	0.028394	0.00614866	0.061548	1.31829	1.35563	0.068927	0.0174784	0.420232	0.089573	0.10716	0.021432	0.0729608	0.105424	0.0447704	0.014016	0.0316375	2.42943	0.826115	0.344651	0.704207	0.203314	0.0803578	0.781701	0.402642	0.110154	0.941011	0.210659	0.85333	0.581756	0.050198	0.482935	4.76999	0.00458452
F110076	Male	31	283	0	1.21219	1.47567	1.62107	0.028316	0.057365	0.010049	0.110978	2.74552	1.02618	0.038274	0.0353267	0.328144	0.010386	0.018842	0.091215	0.262148	0.236189	0.0936912	0.033931	0.074845	0.388527	0.757158	0.298639	0.167957	0.161403	0.0608111	0.482231	0.229751	0.336358	0.332625	0.35862	1.77691	1.09499	0.094989	0.988093	2.52848	0.0305862
F114864	Male	45	147	0	0.612784	1.23045	1.84583	0.020974	0.049441	0.00725288	0.071871	3.73654	0.677367	0.037261	0.0344081	0.325757	0.007328	0.010156	0.169675	0.283515	0.530153	0.157159	0.102884	0.102792	0.0980378	1.24951	0.702751	0.06579	0.0571466	0.0191104	0.283024	0.104135	1.58907	0.357867	0.705509	1.17633	0.994021	0.086274	0.72396	2.74402	0.0122691
F115348	Male	27	264	0	1.38561	1.33646	1.40399	0.024875	0.00521	0.012595	0.151669	0.556424	0.68761	0.014918	0.0260463	0.222488	0.022011	0.050257	0.091806	0.181781	0.23814	0.0951971	0.03578	0.0559539	2.92251	0.654544	0.243077	0.292295	0.284584	0.107735	0.0527343	0.0195764	0.221398	0.17514	0.30733	0.999971	1.25473	0.070056	0.898115	1.72818	0.00270966
F115356	Male	31	680	0	1.18469	1.34439	4.14543	0.071975	0.072959	0.00911274	0.104668	1.20332	1.8979	0.082296	0.0186522	0.44512	0.583481	1.01383	0.020268	0.0787607	0.119257	0.0508689	0.012826	0.0265885	0.294339	0.491148	0.167786	0.334338	0.343815	0.129418	1.27677	1.11705	0.588427	3.12289	0.522649	0.312165	1.92196	0.060329	0.726668	2.43574	0.00333845
F115364	Male	33	335	0	1	1.49276	1.18291	0.022363	0.050572	0.00817306	0.092415	2.22321	0.515617	0.009013	0.0419691	0.169851	0.019775	0.046511	0.464369	0.202943	0.251403	0.100814	0.065669	0.0575221	0.0966778	0.748472	0.294815	0.091711	0.0814711	0.0317013	0.0750536	0.040146	2.53892	0.274012	1.22329	0.840859	0.873325	0.15372	0.973114	2.15875	0.00659601
F115974	Female	29	309	0	1.06446	1.37291	1.99692	0.031298	0.07963	0.00727493	0.072297	6.98142	0.845912	0.02299	0.000401687	0.271	0.208741	0.255268	0.007411	0.043445	0.0620611	0.0266846	0.011746	0.0272362	4.3647	0.896376	0.387918	1.26577	2.5249	0.482138	0.698139	0.363042	0.051493	0.765485	0.14974	0.703887	0.932007	0.042505	0.707169	4.53943	0.00329804
F117445	Female	35	363	0	1.43457	1.45939	2.42125	0.035459	0.048709	0.00795679	0.085745	2.11489	1.0499	0.041299	0.0415467	0.334558	0.028355	0.067953	0.465149	0.413673	0.158784	0.069004	0.533807	0.0535775	0.204434	0.762572	0.305573	0.186975	0.189445	0.0678471	0.252574	0.0965033	0.778228	0.205567	0.431263	1.87281	0.879022	0.133857	0.767585	2.62517	0.0153893
G053463	Female	33	261	0	1.68034	1.75891	1.43986	0.025843	0.053162	0.00828925	0.093005	2.46816	0.588416	0.01181	0.0289103	0.200849	0.010296	0.018731	0.110076	0.0418048	0.46523	0.150963	0.002412	0.106614	0.369615	1.20576	0.66341	0.263692	0.252659	0.09562	0.393279	0.162273	0.641171	0.411821	0.437353	1.4899	1.54999	0.071792	1.33281	2.96232	0.0165706
G074147	Male	40	9	0	1.23045	1.45939	3.38573	0.061629	0.03885	0.0102882	0.112078	1.62347	0.780064	0.019648	0.034493	0.247775	0.100112	0.112028	0.157543	0.384264	0.329385	0.127885	0.28195	0.0913351	0.208898	0.732108	0.280227	0.184785	0.184721	0.0650876	0.3553	0.13612	0.750872	0.348707	0.419248	1.80499	1.18485	0.822395	0.84217	1.52348	0.00878083
G074820	Female	39	491	0	1.10037	1.49415	2.63464	0.043102	0.029547	0.00730631	0.074118	1.32694	1.24114	0.052279	0.00889346	0.373737	0.107715	0.12007	0.003307	0.0682892	0.0797639	0.0340288	0.015131	0.0249296	1.0286	1.81275	0.803545	0.373763	0.381397	0.143395	0.813367	0.422738	0.067745	0.980583	0.159429	0.619707	0.659562	0.037416	0.531284	4.81043	0.00263493
G094216	Female	35	308	0	0.716003	1.28103	2.40083	0.035349	0.075397	0.0126425	0.151852	5.79961	1.03093	0.039894	0.0264844	0.331572	0.018113	0.043827	0.091418	0.127146	0.237067	0.0944731	0.033356	0.0650081	0.292127	1.18886	0.656708	0.230663	0.224442	0.0879458	0.265584	0.101225	1.36857	0.311713	0.668	1.92921	0.748304	0.069263	1.8537	2.51004	0.00608089
G094321	Female	36	477	0	1.63849	1.48572	3.12985	0.054911	0.042707	0.00794492	0.084794	1.76658	1.51924	0.083118	0.0128894	0.446942	0.148564	0.155252	0.021099	0.0791044	0.119959	0.0516613	0.002591	0.0368788	1.14036	1.83696	0.64343	0.422037	0.432182	0.156301	0.109478	0.0499483	0.181022	0.796453	0.253172	0.944357	0.306522	0.020399	0.836068	7.67398	0.00341172
G095041	Female	30	295	0	1.36173	1.46538	1.82372	0.02959	0.051987	0.00501477	0.045868	2.3184	0.970507	0.032393	0.0249456	0.311069	0.014591	0.033257	0.072053	0.141197	0.200333	0.0867947	0.050189	0.0624609	0.16841	1.06887	0.517155	0.228157	0.621403	0.203867	0.523931	0.271112	0.069058	0.574288	0.165219	1.21482	0.661218	0.059383	0.509917	3.78755	0.00882322
G096800	Female	28	763	0	1.10037	1.2878	3.34994	0.045369	0.046084	0.00649469	0.064717	0.890701	1.11746	0.119835	0.0205622	0.463878	0.044194	0.085442	0.023631	0.092179	0.135029	0.0550489	0.028214	0.0473773	0.416684	3.67458	1.5686	0.358967	0.408683	0.149917	0.601776	0.310135	0.192954	0.696786	0.260513	1.01128	0.773616	0.060242	0.805581	4.83733	0.00714784
G096999	Female	27	658	0	0.869232	1.23805	3.738	0.067878	0.059085	0.0103315	0.114942	1.04774	1.65775	0.151417	0.00830133	0.50628	0.23167	0.362585	0.017088	0.0725281	0.100793	0.0430919	0.005615	0.0340391	0.968131	1.25087	0.708913	0.284249	0.272999	0.102054	1.14508	0.699246	0.052685	2.62616	0.150596	1.61608	0.578818	0.038852	0.481216	5.43985	0.00411373
G103320	Male	44	278	0	0.959041	1.38561	1.28464	0.023626	0.070038	0.0118453	0.215278	5.19366	0.958219	0.031908	0.02559	0.306804	0.214117	0.2259	0.072614	0.127829	0.714456	0.179383	0.058706	0.104212	0.250575	0.637068	0.226809	0.185242	0.185408	0.065688	0.344635	0.126896	0.424269	0.372284	0.874683	1.50884	1.00223	0.072732	0.524925	3.00871	0.00625952
G107639	Male	41	1071	0	1.71265	1.89265	3.72235	0.087369	0.015532	0.00457461	0.040705	0.738806	1.44267	0.057631	0.236256	0.386821	0.067467	0.19754	0.182825	0.303636	0.243418	0.0983022	0.285215	0.0667312	0.168704	0.962999	0.422138	0.179438	0.177381	0.0637492	1.09037	0.638138	1.21547	1.97903	0.5288	1.60471	1.16031	0.101891	1.07501	1.49069	0.00497039
G110768	Female	26	281	0	1.42651	1.74663	1.81681	0.029115	0.067786	0.00766166	0.077181	4.65388	0.901918	0.0264	0.0112443	0.284395	0.239551	0.3581	0.008859	0.0469159	0.0694101	0.0291669	0.012228	0.018109	0.614571	1.78544	1.12362	0.271363	0.264708	0.0986431	0.616988	0.312586	1.28338	1.47441	0.575778	0.697898	0.557564	0.031062	0.453822	7.80688	0.00361078
G114247	Male	46	295	0	1.41497	1.39445	1.91158	0.03079	0.047965	0.00542185	0.050346	2.04034	0.934794	0.030665	0.0211514	0.301052	0.221378	0.235948	0.044978	0.168197	0.122914	0.0533112	0.081071	0.03256	0.416807	0.79404	0.314012	0.328387	0.274376	0.103688	0.240599	0.0823737	0.669113	0.130343	0.376145	1.13646	0.969759	0.059711	0.61604	3.74113	0.00718628
G114962	Male	40	247	0	1.85431	1.5955	1.30463	0.023836	0.054935	0.00867513	0.100866	2.59092	1.39607	0.071561	0.0231351	0.429719	0.017547	0.04178	0.074107	0.157809	0.57702	0.161521	0.064659	0.154129	0.357476	2.77175	1.21066	0.235906	0.228385	0.0896509	0.0577879	0.0221187	0.292113	0.278992	0.269243	1.24674	0.70867	0.081137	1.38899	2.6078	0.0108883
G115349	Male	33	370	0	1.52114	1.58092	2.45926	0.056975	0.057903	0.0119216	0.14375	2.63258	1.10093	0.025882	0.0404015	0.28148	0.04452	0.085698	0.147868	0.289942	0.260147	0.101441	0.098442	0.0628302	0.228892	0.977285	0.456991	0.213534	0.214862	0.0824129	0.466405	0.209157	1.9287	0.350482	0.646723	0.956796	0.641618	0.556902	0.487347	1.37825	0.00586391
G115357	Female	28	312	0	1.11727	1.29447	1.152	0.022206	0.050609	0.0133074	0.160346	2.2299	1.03278	0.040154	0.0393089	0.332555	0.03957	0.079894	0.073655	0.299406	0.281252	0.106127	0.161766	0.06825	0.107014	0.625229	0.220266	0.118928	0.100145	0.0468979	0.21444	0.0733239	0.781872	0.202431	0.423887	1.5793	0.944055	0.105384	0.714968	2.88592	0.00501353
G116213	Female	47	355	0	1.28103	1.29885	5.50321	0.091812	0.03979	0.00689414	0.068638	1.64791	1.00766	0.034915	0.0065934	0.322605	0.025956	0.064665	0.014695	0.0656135	0.0915584	0.0401061	0.008839	0.0268075	2.34695	0.840342	0.353609	0.706553	0.758831	0.238928	0.935301	0.537243	0.012605	1.31822	0.0605878	1.66592	0.714745	0.050938	0.366755	4.7763	0.00294906
H003697	Male	37	390	0	1.99695	1.99078	1.73451	0.051886	0.023228	0.00448895	0.040103	2.28306	1.1298	0.019881	0.0130833	0.252205	0.163407	0.169071	0.004844	0.0749932	0.060855	0.0255982	0.000925	0.0188065	0.838385	1.23548	1.01628	0.457082	0.462906	0.165192	0.0758738	0.0442313	0.091621	0.745405	0.195822	0.436759	0.549472	0.051877	0.448469	4.75973	0.00369838
H006032	Male	58	577	0	1.42651	1.55145	2.56479	0.040811	0.006411	0.00342629	0.02964	0.698724	2.10219	0.181215	0.0177721	0.560236	0.150616	0.156283	0.064812	0.142636	0.194878	0.0813877	0.040786	0.0585427	0.336724	0.913565	0.399258	0.263895	0.25395	0.0956685	1.12894	0.678812	0.429018	2.36183	0.375384	0.950246	1.22212	0.071349	0.75604	3.40318	0.0152529
H022868	Female	45	511	0	1.12057	1.48714	2.64434	0.043104	0.042607	0.00378164	0.033216	1.75974	1.24786	0.053562	0.0109946	0.373767	0.043978	0.084714	0.029084	0.105716	0.155696	0.0654739	0.011906	0.0625828	0.921802	1.59581	0.870787	0.368214	0.376495	0.141002	1.20417	0.900917	0.061783	2.34108	0.158172	0.597172	0.380563	0.022771	0.22491	5.24016	0.00424779
H030219	Female	35	512	0	1.03743	1.42813	4.19144	0.077388	0.030611	0.00376977	0.032714	1.3435	2.20826	0.189003	0.0140033	0.587452	0.062168	0.100047	0.023245	0.0836668	0.131835	0.0544985	0.00784	0.0261469	0.577953	1.13569	0.596799	0.379235	0.399254	0.147059	0.644207	0.325777	0.154674	0.62755	0.23824	0.862232	0.476703	0.041949	0.307218	3.99056	0.00364514
H052223	Female	47	571	0	1.24797	1.5092	3.6242	0.06883	0.02272	0.00209224	0.015797	1.16306	1.26934	0.056113	0.00518912	0.383202	0.021428	0.0496	0.024824	0.204389	0.140122	0.0600796	0.089007	0.0337579	0.674188	1.21975	0.67789	0.277757	0.355569	0.132759	1.6941	3.31572	0.078207	2.46986	0.173326	0.552204	0.768754	0.054022	0.504389	3.7786	0.00390558
H053579	Male	44	515	0	1.18184	1.38202	2.8622	0.048034	0.041358	0.00202015	0.012675	1.74117	1.22371	0.051363	0.00978209	0.369598	0.109284	0.121643	0.015378	0.0525876	0.0515003	0.0209357	0.017373	0.0185689	1.44027	0.795742	0.319079	0.678043	0.2684	0.0997303	0.660833	0.344195	0.150626	2.42767	0.232538	0.802788	0.398557	0.046151	0.267588	6.34375	0.00289105
H054647	Male	30	236	0	1.01703	1.40483	1.87761	0.030006	0.06425	0.0232691	0.27991	4.38717	0.856805	0.023966	0.0261212	0.272716	0.013286	0.030415	0.16354	0.039991	0.33597	0.131977	0.01024	0.0646714	0.192443	1.36929	0.743273	0.269942	0.260707	0.097733	1.2336	0.913681	0.76996	0.252509	0.418001	1.92482	0.920973	0.070406	0.536017	3.17943	0.030504
H073402	Female	39	328	0	1.52375	1.51983	2.38016	0.03513	0.056147	0.00753953	0.076901	2.68718	1.31995	0.063764	0.0122901	0.403964	0.028601	0.0686	0.036333	0.1204	0.0357432	0.0167554	0.009612	0.0198169	1.93232	0.778699	0.310666	0.618227	0.651654	0.212652	0.55552	0.289122	0.086927	0.687451	0.181034	0.175628	1.08112	0.039115	0.786996	4.63963	0.00331587
H094526	Female	36	460	0	1.31175	1.4843	2.46594	0.038496	0.040006	0.00787114	0.081008	1.66021	1.67992	0.125575	0.0143628	0.474672	0.106442	0.118352	0.023715	0.0547782	0.135619	0.0583683	0.018365	0.0410512	0.50448	1.11407	0.573187	0.325304	0.266444	0.0989544	0.148673	0.0590069	0.11066	0.892532	0.213239	0.737369	0.578042	0.048718	0.491552	3.90142	0.00408336
H095034	Male	46	430	0	1.67761	1.67669	3.203	0.058168	0.076596	0.00649129	0.064564	5.9611	1.00473	0.033959	0.0164279	0.318856	0.051922	0.091495	0.024889	0.465239	0.142024	0.0614713	0.246051	0.0273986	2.74071	3.30277	1.37663	0.824715	0.289167	0.107815	1.14387	0.694723	0.140281	1.86691	0.22841	1.53649	1.11506	0.05411	0.643247	9.06507	0.00373589
H095076	Female	56	520	0	0.826075	1.50786	2.59918	0.041823	0.02839	0.00395126	0.034835	1.30854	1.40628	0.074164	0.00980418	0.433569	0.154203	0.162261	0.011346	0.0723318	0.148863	0.0631734	0.013349	0.0449624	0.797083	3.07105	0.648792	0.885209	0.904332	0.305329	2.39063	4.54295	0.077719	1.24515	0.17287	0.307776	0.509401	0.040987	0.37894	6.78527	0.00497106
H095092	Female	36	280	0	1.05308	1.30963	0.742137	0.019227	0.068331	0.0117359	0.133452	0.657298	1.06226	0.042431	0.0112185	0.335038	0.33887	0.25803	0.028542	0.104287	0.153916	0.0644239	0.021151	0.0415338	0.288751	0.856522	0.361369	0.264885	0.279022	0.104191	0.421959	0.191101	0.070524	0.442807	0.165585	0.914729	0.575212	0.053693	0.474561	3.19138	0.00415866
H095482	Male	56	286	0	1.28556	1.549	2.43011	0.0358	0.062647	0.00942315	0.179443	3.80831	1.11294	0.04451	0.00971194	0.348213	0.091506	0.250876	0.019407	0.077084	0.113365	0.0496609	0.019433	0.0271807	0.869108	1.14838	1.24354	0.393114	0.413031	0.151027	0.522816	0.267499	0.026343	0.571298	0.108304	0.651243	0.40112	0.040069	0.284564	5.00188	0.00379547
H095995	Female	30	546	0	1	1.42975	2.6957	0.04513	0.01298	0.00230851	0.017971	0.923691	1.35832	0.069138	0.0144472	0.422997	0.100241	0.113428	0.018517	0.0369807	0.171389	0.0748981	0.017169	0.0608665	2.29438	0.722274	0.275553	0.678781	0.223937	0.0872966	0.562729	0.296214	0.142464	0.624233	0.230228	0.718437	0.506951	0.047756	0.413148	7.93834	0.00284205
H096194	Male	33	508	0	1.0607	1.45637	5.33707	0.088081	0.036037	0.00613764	0.060515	1.47279	1.57861	0.095479	0.0792365	0.455212	0.043574	0.084072	0.12278	0.278109	0.2826	0.108384	0.177312	0.0940819	0.20531	0.802195	0.321654	0.167616	0.161255	0.0605304	0.645486	0.327257	0.219584	0.647276	0.330357	1.60477	1.95131	0.095453	1.03728	2.17823	0.0293675
H096209	Female	30	556	0	1.36922	1.50786	3.06163	0.052727	0.018819	0.00353824	0.030998	1.11395	1.47234	0.08059	0.0194735	0.442109	0.02857	0.06826	0.03392	0.114001	0.165739	0.0712713	0.03004	0.0553945	0.418723	0.98237	0.460112	0.303476	0.296838	0.111197	0.636798	0.322284	0.435495	1.56437	0.354412	1.2219	1.11658	0.0687	0.584908	3.42283	0.00981561
H096657	Female	50	515	0	1.27646	1.52244	2.88326	0.048639	0.04363	0.00490875	0.044237	1.81096	1.35287	0.067819	0.0221641	0.41626	0.023343	0.054596	0.548548	0.785578	0.665667	0.17417	0.564912	0.11264	0.0539309	1.72151	0.938943	0.259754	0.2405	0.0945021	0.468808	0.214486	1.33339	0.529166	0.60185	1.64993	0.850877	0.081724	0.589337	3.20651	0.0144733
H097157	Female	31	482	0	1.29447	1.52763	3.07891	0.05353	0.031794	0.00503597	0.055942	1.36924	1.46612	0.078185	0.0219767	0.437565	0.204999	0.229929	0.10287	0.1121	0.592975	0.168451	0.048693	0.121811	0.261796	0.426096	0.147014	0.21724	0.21599	0.0830982	0.932595	0.524029	0.425256	1.29146	0.529795	1.03596	0.689554	0.072364	0.680817	3.25231	0.00520145
H101745	Male	40	855	0	1.53656	1.50786	3.83805	0.06906	0.053291	0.0028233	0.022366	0.973692	1.91042	0.083321	0.0388166	0.44778	0.183178	0.24248	0.075784	0.30104	0.221477	0.089028	0.1653	0.0638302	0.187977	0.737324	0.288715	0.129717	0.124525	0.0501435	0.870715	0.486551	1.27618	1.18749	0.97101	2.16453	0.503931	0.669016	0.408603	2.96414	0.0127825
H106009	Female	32	416	0	1.01284	1.30535	0.831625	0.020166	0.012716	0.00276732	0.022249	1.91928	1.09579	0.04341	0.025479	0.343537	0.042735	0.082703	0.070679	0.151998	0.581199	0.164698	0.037714	0.116541	1.58257	0.879407	0.362823	0.293174	0.288313	0.107802	0.409032	0.176259	0.203673	0.386996	0.271939	0.922199	0.603763	0.073801	0.72075	3.34913	0.0177218
H106067	Female	38	171	0	1.4843	1.43616	5.46746	0.027867	0.055281	0.00728256	0.072647	2.44416	0.523437	0.033939	0.0209169	0.316464	0.011733	0.026759	0.025057	0.163458	0.110257	0.0490761	0.070555	0.0323578	0.427449	1.01843	0.474586	0.228276	0.24031	0.0944224	0.341275	0.125017	1.68425	0.319756	0.797655	0.981655	0.971977	0.063611	0.736486	2.3011	0.00815377
H107193	Male	40	132	0	1.14922	1.38202	3.13363	0.028575	0.059679	0.00865393	0.099494	1.38245	0.766639	0.05603	0.029792	0.382395	0.020767	0.048025	0.119542	0.211723	0.704621	0.178042	0.068895	0.104739	0.415353	0.88596	0.374505	0.268913	0.259502	0.097481	0.174369	0.0664986	0.268717	0.259453	0.285822	1.44674	0.840574	0.08177	0.645579	2.88417	0.0148078
H108130	Female	26	205	0	1.18184	1.35025	1.36125	0.024103	0.046334	0.0124364	0.140552	1.95103	0.745912	0.018547	0.034547	0.238087	0.010135	0.018306	0.133587	0.231261	0.301091	0.114402	0.138115	0.0855364	0.112733	1.25369	0.712194	0.084327	0.0666116	0.0295029	0.30063	0.108667	1.45936	0.446123	0.643202	1.00152	1.69018	0.080343	0.941901	2.69877	0.0143616
H109703	Male	34	598	0	1.10037	1.37291	4.16378	0.061865	0.007498	0.00370616	0.032059	0.905796	2.05211	0.161897	0.0262012	0.527032	0.141594	0.255006	0.232462	0.0918632	0.508348	0.156799	0.01893	0.0667607	0.095786	1.39536	0.758968	0.252261	0.240255	0.0920646	1.31307	1.53026	0.349635	2.1454	0.372258	1.80175	0.984382	0.070516	0.70857	3.28967	0.0233562
H110824	Female	26	415	0	0.995635	1.15836	1.43159	0.025386	0.018213	0.00338389	0.027893	7.11001	1.29726	0.057958	0.0478175	0.391594	0.026445	0.064945	0.130983	0.194828	0.370533	0.137682	0.098034	0.0911806	0.116243	0.609372	0.214058	0.124134	0.108812	0.0488087	0.410836	0.17836	0.829264	0.481556	0.421166	1.67677	0.806049	0.100391	0.450036	1.74736	0.00906508
H115332	Male	26	105	0	1.31175	1.44091	2.23117	0.023002	0.056847	0.00499187	0.045649	4.60767	0.942512	0.026485	0.0190123	0.287996	0.021588	0.049789	0.059633	0.106548	0.739615	0.18002	0.030799	0.163465	0.211114	0.350344	0.126168	0.161835	0.155926	0.0584979	0.061404	0.0259245	1.3214	0.278772	0.598792	1.12384	0.990941	0.073598	0.757474	3.38165	0.00470569
H115405	Male	22	70	0	1.26482	1.32428	3.50111	0.06449	0.035895	0.0135669	0.162591	1.44068	0.795701	0.020728	0.00688176	0.253153	0.015146	0.033635	0.017906	0.0746065	0.0392582	0.0170644	0.023754	0.0196488	2.20705	1.01466	0.470413	0.502763	0.577177	0.186693	0.264611	0.0984394	0.098178	0.220846	0.203295	0.818848	0.659322	0.047755	0.527655	5.18852	0.00349968
H115413	Female	41	250	0	1.29885	1.46389	2.25565	0.03342	0.058887	0.0138858	0.010802	2.82897	0.826077	0.021325	0.0312581	0.259559	0.018429	0.044389	0.016004	0.10904	0.0991275	0.0420027	0.020636	0.0289808	4.1442	3.72867	1.59957	0.535242	0.337554	0.126408	1.07584	0.635006	0.038985	0.30827	0.130339	1.46689	0.848888	0.05615	0.63272	4.91401	0.00316834
H116141	Male	45	254	0	1.03342	1.35218	1.2082	0.022528	0.076791	0.00542015	0.050232	6.03534	1.01436	0.03519	0.0208889	0.323906	0.013349	0.031152	0.024548	0.0905706	0.139841	0.0599523	0.019307	0.0387653	0.0684001	0.528412	0.185623	0.24921	0.238783	0.091521	0.65358	0.336457	0.500512	0.660171	0.385187	1.13663	1.71958	0.068259	0.638658	2.94463	0.00287458
H116434	Male	36	159	0	1.33445	1.45939	3.00183	0.028856	0.051749	0.00560928	0.05206	5.20935	0.787854	0.046014	0.0220433	0.359634	0.011503	0.024644	0.170153	0.285542	0.63353	0.170898	0.076962	0.152288	0.341888	0.810974	0.33372	0.309101	0.308684	0.115711	0.0707645	0.0354114	0.534121	0.302313	0.388107	1.33959	1.06124	0.094545	0.562682	3.36732	0.00658018
H117146	Female	36	218	0	0.886491	1.36549	1.23309	0.022733	0.05501	0.0104426	0.119656	5.68803	0.500942	0.008658	0.026496	0.163703	0.032641	0.075554	0.068783	0.12825	0.199104	0.0838539	0.044895	0.071229	0.213196	0.921463	0.415995	0.186913	0.18865	0.0675224	0.33756	0.122603	2.33929	0.383194	1.19109	1.74156	0.656291	0.07117	0.432021	2.6128	0.00627134
H194307	Male	33	674	0	1.27875	1.81224	4.91648	0.071721	0.054167	0.012824	0.15413	0.93111	1.86355	0.256898	0.00852857	0.739912	0.255702	0.274561	0.013627	0.0596531	0.105826	0.0461431	0.001877	0.0318677	1.3708	1.84223	1.03953	0.321034	0.238259	0.0915101	1.26647	1.1102	0.271197	2.52355	0.323308	0.590898	0.521692	0.045771	0.399784	3.85606	0.00269578
J002384	Female	42	625	0	0.959041	1.32015	2.48986	0.051572	0.013355	0.00722574	0.071148	0.911533	1.40221	0.151233	0.0126313	0.504652	0.016845	0.040043	0.003164	0.0770225	0.0826004	0.0360431	0.010909	0.0181412	0.760771	1.14858	1.18566	0.444059	0.459005	0.162746	0.602358	0.31135	0.084459	0.657547	0.178327	0.260384	0.976972	0.03676	0.736495	7.81201	0.00202753
J005965	Male	36	503	0	1.15229	1.44404	2.79892	0.046073	0.031819	0.00593664	0.057324	1.37872	1.42223	0.076678	0.0629658	0.43609	0.040664	0.080598	0.174263	0.504188	0.354256	0.13493	0.262506	0.100773	0.140584	0.715821	0.2727	0.143555	0.135955	0.0546339	1.07467	0.62938	0.800464	1.36432	0.405917	1.727	1.2878	0.108925	0.43675	2.02497	0.00495097
J008350	Female	41	540	0	1.35025	1.42975	2.66877	0.044554	0.025378	0.00340763	0.029442	1.22079	1.25675	0.055057	0.0267411	0.379943	0.106532	0.119326	0.119297	0.817265	0.273254	0.105772	0.582873	0.0677139	0.235081	0.838432	0.351013	0.220566	0.218237	0.0851797	1.37438	1.77313	1.54549	0.847785	0.661473	2.1852	1.04981	0.074935	0.292709	3.08847	0.0114997
J023513	Female	36	276	0	1.36922	1.58433	2.18252	0.032286	0.068297	0.0171705	0.151499	4.93731	0.933159	0.029906	0.0533057	0.299884	0.189187	0.172689	0.275997	0.340342	1.85486	0.209415	0.177489	0.12458	0.128628	2.03732	1.129	0.125533	0.118058	0.0490925	0.110784	0.0549217	0.66108	0.495616	0.412511	2.31641	1.01742	0.130906	0.573472	1.85578	0.00468239
J035045	Female	38	443	0	1.17026	1.32428	2.56394	0.040697	0.031222	0.0077753	0.079785	1.49193	1.56533	0.092015	0.0193931	0.45218	0.033326	0.07631	0.014515	0.0651962	0.0889761	0.0397614	0.021047	0.0413291	0.3658	1.00516	0.468097	0.305053	0.297807	0.113491	0.681439	0.358373	0.430394	0.719256	0.367684	0.857681	1.012	0.073801	0.992713	3.50075	0.00391149
J056339	Female	43	325	0	1.23553	1.60423	2.35452	0.034922	0.083	0.0209784	0.266148	7.6371	0.906834	0.02781	0.021122	0.290368	0.024189	0.05533	0.339382	0.192974	0.648277	0.173648	0.072154	0.108822	0.360866	0.360848	0.139344	0.364831	0.369351	0.140889	1.09487	0.649919	0.289423	2.37921	0.330427	1.27218	1.36517	0.059365	0.554521	3.61325	0.0040899
J065206	Female	37	250	0	1.2878	1.29226	0.55997	0.015397	0.074872	0.0136195	0.162597	5.73712	1.10189	0.044071	0.0245704	0.344378	0.044772	0.086343	0.334458	0.44992	0.642938	0.172715	0.585064	0.178005	0.20865	1.50146	0.804713	0.184288	0.183724	0.0648511	0.582052	0.304439	0.381458	0.648196	0.369057	2.01174	1.29369	0.092547	0.954458	2.51651	0.00499465
J067002	Female	48	544	0	0.875061	1.40993	3.18963	0.057635	0.018346	0.00301666	0.024821	1.10829	1.5501	0.091035	0.0159912	0.450686	0.015714	0.035878	0.019955	0.078499	0.115183	0.0503155	0.016077	0.0267531	2.00071	0.207135	0.063646	1.39087	0.256953	0.0960102	0.797678	0.41475	0.030768	2.76586	0.111	0.872849	0.86109	0.038871	0.641046	4.72234	0.00257307
J069874	Female	25	637	0	1.5563	1.47276	3.90316	0.070862	0.015694	0.00387154	0.034102	1.08936	1.28573	0.234356	0.0153607	0.668786	0.438637	0.090449	0.008037	0.0447099	0.063003	0.0284199	0.014631	0.0311743	0.693556	1.23035	0.683666	0.474438	0.377136	0.141689	1.18312	0.860074	0.055295	0.575249	0.15512	1.44773	0.873624	0.052417	0.650828	4.85077	0.00344822
J080118	Male	31	800	0	1.16137	1.24551	2.2319	0.071758	0.033272	0.0174885	0.107287	1.18514	3.24639	0.089869	0.00595399	0.449107	0.215683	0.108839	0.017773	0.0731812	0.0847474	0.0373763	0.014328	0.0163287	0.58757	0.655889	0.249231	0.509614	0.579636	0.195639	0.704711	0.364468	0.182418	0.633219	0.256048	1.38813	0.365593	0.02985	0.369455	5.73503	0.00561738
J083341	Female	50	529	0	1.25527	1.47422	2.78591	0.046064	0.027796	0.00645143	0.0644	1.27372	1.20877	0.05071	0.0313905	0.366372	0.156357	0.164487	0.074729	0.114145	0.580612	0.16458	0.03118	0.166671	0.182784	0.402785	0.143432	0.204354	0.211431	0.0811375	1.05095	0.613058	0.491501	1.55968	0.383464	1.45448	0.997209	0.071244	0.874549	3.03138	0.0049506
J094632	Female	41	578	0	1.29003	1.54407	3.14151	0.056643	0.009937	0.00341187	0.029554	0.844483	4.84811	0.269342	0.00956266	0.75681	0.013667	0.031646	0.00313	0.0228714	0.0230706	0.0137788	0.007671	0.0235816	1.15154	1.15981	0.984421	0.384179	0.407735	0.148961	1.02667	0.610615	0.20314	1.55377	0.373151	0.523866	0.559468	0.041885	0.454507	4.59131	0.00272469
J096488	Female	34	419	0	1.47857	1.54033	2.43439	0.036609	0.011361	0.00298189	0.023796	1.42881	0.911058	0.02834	0.0221462	0.291065	0.033148	0.075729	0.129655	0.225861	0.285556	0.109635	0.139682	0.0875432	0.0774497	1.1536	0.643821	0.143879	0.136851	0.0549355	0.677407	0.34919	0.466618	0.670783	0.380432	1.68012	1.05418	0.08517	0.896702	2.79002	0.00756203
J096527	Male	54	527	0	1.25042	1.4843	3.02732	0.051997	0.01146	0.00394532	0.03413	0.863623	1.36151	0.069523	0.0135832	0.425747	0.082651	0.105069	0.020115	0.0787365	0.117212	0.0505933	0.01549	0.0352648	1.08886	0.564325	0.1954	0.399436	0.265655	0.0987862	1.17094	0.803981	0.031186	3.05411	0.112923	0.788007	0.862352	0.045916	0.533608	4.53206	0.00450376
J096658	Male	30	598	0	1.38021	1.38382	4.19946	0.072741	0.015272	0.00798393	0.086302	1.17158	1.52316	0.068009	0.0570485	0.419918	0.111444	0.299655	0.184433	0.227605	0.250026	0.099632	0.131164	0.0702426	0.390497	0.598042	0.211343	0.185432	0.187677	0.0671741	0.918905	0.499425	3.04682	2.00724	1.53669	2.29004	1.2148	0.180698	1.08493	2.32616	0.0148241
J096771	Male	32	487	0	1.29667	1.47422	4.18832	0.077346	0.057292	0.00600449	0.05749	2.73846	1.62297	0.109797	0.04501	0.459509	0.181057	0.189667	0.500312	0.536722	0.878819	0.184696	0.246107	0.186708	0.29326	0.97483	0.456445	0.126028	0.121139	0.0494762	0.706825	0.3679	0.225465	0.965984	0.292393	2.34805	0.737647	0.116313	0.583879	3.29652	0.013752
J104597	Female	42	547	0	1.12057	1.33646	2.59341	0.041644	0.017003	0.00327363	0.026782	1.07318	1.24961	0.053619	0.0479869	0.373852	0.105521	0.115328	0.195488	0.397347	0.384024	0.139558	0.169415	0.0927099	0.120825	0.64261	0.235542	0.114476	0.0909669	0.0419276	0.988589	0.602658	0.405805	2.66783	0.372474	2.72289	0.723611	0.094387	0.944666	1.25016	0.0149324
J104717	Female	32	230	0	1.20412	1.40993	1.0346	0.020844	0.051305	0.00930696	0.106132	2.27227	0.880086	0.025485	0.0266781	0.281191	0.012894	0.030393	0.094095	0.754486	0.240163	0.0963381	0.556911	0.0659234	0.27506	0.913532	0.398837	0.104058	0.0879529	0.0357612	0.223242	0.0805501	1.49602	0.185909	0.49192	1.75076	0.604261	0.074403	0.766554	3.16143	0.0214521
J107885	Female	37	299	0	1.30103	1.38202	1.15206	0.02231	0.039851	0.00821546	0.093001	1.65527	0.901479	0.026388	0.0368731	0.284322	0.02127	0.04908	0.341646	0.286454	0.283933	0.108972	0.18398	0.0646548	0.234609	0.686748	0.256811	0.194481	0.196943	0.0798402	0.372865	0.142216	2.47475	0.353555	1.22325	1.44051	0.774017	0.135594	0.603411	4.11389	0.0057537
J109055	Male	47	870	0	1.4133	1.58433	2.50764	0.038944	0.012237	0.00178523	0.011813	0.716021	1.79568	0.107831	0.0126129	0.45828	0.051038	0.250776	0.023032	0.0830584	0.072985	0.0306334	0.003321	0.0223261	4.83701	0.662047	0.250793	0.742162	0.777713	0.245227	1.09133	0.638194	0.175427	1.75772	0.247606	1.36852	0.59689	0.051285	0.476972	7.18537	0.00347437
J114168	Female	34	382	0	1.24551	1.35984	1.04427	0.029796	0.023653	0.00414886	0.037789	2.139	1.01894	0.014718	0.0234486	0.221461	0.034786	0.076625	0.114664	0.205159	0.513221	0.156833	0.1022	0.160411	0.105177	1.35034	0.740683	0.11568	0.092221	0.0437629	0.525764	0.271313	1.0727	0.663068	0.600438	1.10043	1.24543	0.086147	0.912704	2.74469	0.00359231
J115333	Female	38	166	0	0.991226	1.3483	2.27251	0.015191	0.078388	0.0063081	0.06398	4.23407	0.969534	0.031937	0.0309753	0.307538	0.015275	0.03454	0.068441	0.14798	0.196951	0.0836606	0.025661	0.0561698	2.62983	0.270696	0.109143	0.753625	0.855952	0.251997	0.346519	0.133793	0.159008	0.478444	0.239667	0.956911	1.05182	0.091274	0.831644	3.37385	0.0147781
J115341	Female	26	369	0	0.653213	1.29226	2.56167	0.040676	0.072071	0.00807638	0.088555	5.30291	1.17896	0.048717	0.0224103	0.364172	0.056499	0.094097	0.166126	0.280755	0.363815	0.135478	0.134503	0.101625	0.110606	1.69244	0.908418	0.118713	0.0960764	0.046621	0.414025	0.182179	1.02045	0.358566	0.455806	0.991787	2.24516	0.085415	0.866089	2.77214	0.00664515
J115359	Female	30	272	0	1.07555	1.4456	2.04094	0.031712	0.042253	0.016955	0.198836	1.74639	0.899247	0.026053	0.0226799	0.284319	0.214137	0.147784	0.12655	0.22038	0.284706	0.109226	0.0946	0.074715	0.147615	0.804317	0.329701	0.145344	0.138245	0.0549693	0.328312	0.11556	1.20683	0.3477	0.515164	1.07645	0.99385	0.094673	0.94208	2.8028	0.00659939
J115367	Male	32	173	0	1.1271	1.51851	2.43832	0.029038	0.061117	0.00805942	0.087912	2.49085	0.633638	0.044793	0.0570438	0.353012	0.011289	0.022194	0.399915	0.557943	0.231425	0.0934752	0.528294	0.0534574	0.216329	2.2327	1.17324	0.187625	0.190348	0.0683241	0.183375	0.0714921	2.18289	0.174935	0.952505	1.68423	1.07398	0.624655	0.927871	2.6266	0.0212505
J115406	Female	25	380	0	1.2878	1.38739	1.49759	0.044891	0.02493	0.00243148	0.01963	1.6616	0.539523	0.014517	0.0289013	0.221221	0.082836	0.106188	0.107881	0.110879	0.38905	0.139834	0.030707	0.126627	0.221545	0.897613	0.38801	0.210978	0.213776	0.0817192	0.319299	0.109106	1.06739	0.290193	0.487737	1.57643	1.15265	0.089581	0.855782	2.92112	0.0142991
J116639	Male	32	201	0	1.61909	1.55023	1.43679	0.025749	0.030712	0.010859	0.122618	1.36908	0.87141	0.024474	0.0348916	0.276978	0.012004	0.03029	0.361058	0.508308	0.690187	0.177694	0.411029	0.147565	0.151544	1.72563	0.939152	0.183934	0.181532	0.0640293	0.35535	0.13626	0.291915	0.316701	0.334005	2.81162	0.954526	0.093158	0.973454	2.00054	0.0235038
J188436	Male	26	368	0	1.44404	1.52244	2.21288	0.032585	0.057813	0.00544814	0.050453	2.75038	0.9978	0.033468	0.145225	0.312977	0.030141	0.071053	0.161644	0.36753	0.334921	0.13184	0.30077	0.100215	0.133044	0.381646	0.140532	0.132648	0.127968	0.0519628	0.457757	0.20636	0.575377	0.393066	0.402014	2.02423	0.910147	0.179876	0.577415	1.88916	0.0145782
K004814	Male	38	420	0	1.32634	1.88986	2.19109	0.032426	0.007895	0.00421501	0.037882	1.41614	0.933395	0.03036	0.0286303	0.300609	0.1524	0.159791	0.27586	0.0979999	0.569227	0.159315	0.023718	0.141573	0.256919	0.984929	0.461604	0.230812	0.225777	0.0879979	0.939145	0.545439	1.06551	1.5169	0.51262	1.50572	0.634079	0.072577	0.908	3.05184	0.0124546
K006783	Female	43	479	0	1.02938	1.31387	4.36272	0.083506	0.04978	0.00628605	0.062615	2.17663	2.62122	0.221549	0.0382036	0.644455	0.192407	0.224221	0.277574	0.346427	0.317539	0.123864	0.128512	0.0736582	0.234208	0.813639	0.337863	0.193406	0.195676	0.0793755	0.456938	0.20617	1.26567	0.408587	0.542815	3.59224	0.913355	0.112249	0.677602	3.93512	0.00479355
K011040	Female	37	497	0	1.22272	1.52114	2.56615	0.040848	0.036983	0.00553125	0.051843	1.54821	0.91736	0.029211	0.0148816	0.297988	0.059091	0.099035	0.016805	0.0580903	0.0998251	0.0420636	0.014138	0.029289	0.542435	1.14016	0.607273	0.304712	0.357581	0.133513	0.953594	0.559054	0.323255	1.67233	0.363377	0.373079	0.473914	0.046203	0.175536	4.039	0.00409721
K012697	Male	37	702	0	1.85794	1.49276	2.91588	0.062458	0.053027	0.00527683	0.049607	0.975682	1.9825	0.072259	0.0250268	0.432571	0.253375	0.1393	0.026084	0.0914363	0.146885	0.0629539	0.016714	0.0477021	1.52513	1.91708	1.10738	0.284808	0.297178	0.113106	1.0387	0.611492	0.258707	1.3707	0.318524	1.19999	0.848952	0.060918	0.635004	4.15371	0.0101951
K022276	Male	36	450	0	1.69897	1.53148	2.11368	0.032185	0.048483	0.00992182	0.109106	2.06408	5.67993	0.296358	0.0133179	0.790928	0.030567	0.074693	0.018186	0.074792	0.168933	0.0742507	0.024467	0.0501356	1.3477	0.888526	0.378982	0.426391	0.443815	0.161937	0.681314	0.35828	0.170963	0.674607	0.246578	0.563097	0.6761	0.042017	0.542406	5.36879	0.00276392
K036473	Male	37	614	0	1.56229	1.53403	3.68838	0.045156	0.014229	0.00400978	0.035716	0.96439	1.6133	0.161395	0.019934	0.523469	0.150604	0.3044	0.033908	0.135825	0.165058	0.0709474	0.026006	0.0600453	0.456791	1.07103	0.524605	0.313349	0.393382	0.145595	1.18026	0.805391	0.301352	2.01876	0.344698	1.93031	0.778776	0.060961	0.618953	2.49793	0.0108097
K039981	Female	53	636	0	1.60423	1.89708	4.65983	0.054167	0.020218	0.00215585	0.016305	0.990038	1.87676	0.173994	0.0136026	0.55613	0.029208	0.069541	0.023328	0.0845552	0.132324	0.0548876	0.008152	0.0203976	2.40688	1.47423	0.796563	0.572922	0.6219	0.205206	0.852604	0.470202	0.097583	0.939642	0.20312	1.2255	0.60003	0.039579	0.386895	4.71848	0.00334457
K040531	Male	39	207	0	1.47422	1.61595	0.463917	0.012196	0.051267	0.00841561	0.094359	2.27003	0.735836	0.017085	0.0212716	0.230812	0.014536	0.032026	0.555578	0.175758	1.2893	0.209041	0.045835	0.171396	0.238227	0.432277	0.153622	0.197213	0.282564	0.105348	0.274722	0.103136	0.17704	0.269346	0.250277	1.49469	1.63566	0.064548	0.662132	2.82887	0.0246465
K049065	Male	51	81	0	1.18184	1.50515	1.02266	0.020784	0.06033	0.0017123	0.009725	3.03762	0.761605	0.019269	0.0176391	0.243998	0.034389	0.076593	0.037696	0.159085	0.0940394	0.041074	0.092945	0.0323219	0.43155	1.02646	0.485577	0.348727	0.223825	0.0867457	0.0477969	0.0133932	1.94039	0.254448	0.871065	1.21288	0.792191	0.062623	0.612241	3.85142	0.00546019
K051830	Male	39	519	0	1.44248	1.58883	3.03457	0.052439	0.043626	0.00475695	0.042303	1.8107	1.42383	0.077139	0.0163825	0.436163	0.118039	0.136638	0.05317	0.042681	0.175566	0.0772836	0.01448	0.0407037	1.07	1.59261	0.840884	0.370514	0.381704	0.143933	1.20359	0.895114	0.136349	2.69407	0.226412	1.72014	1.09918	0.048591	0.669037	4.7778	0.00458824
K052356	Male	30	856	0	1.04139	1.47857	2.70787	0.044364	0.007751	0.00483412	0.043229	1.01627	1.51102	0.107167	0.0845907	0.457417	0.082963	0.223807	0.213682	0.621412	0.462905	0.149521	0.504646	0.100532	0.250682	0.965873	0.427675	0.198457	0.208914	0.0808512	0.827611	0.443985	1.69613	2.47767	0.821023	1.92548	1.15545	0.108347	0.656002	2.04745	0.0143882
K054924	Female	32	737	0	1.68574	1.72754	2.77061	0.05198	0.080582	0.00397077	0.034847	1.01145	1.32587	0.192235	0.00795285	0.59509	0.097646	0.111138	0.003148	0.026859	0.0304325	0.0160249	0.009179	0.0109124	1.34192	0.812579	0.336243	0.545624	0.612372	0.20356	0.553178	0.282279	0.03531	0.607427	0.125521	0.682858	0.725755	0.045314	0.575233	4.31797	0.00326143
K084224	Male	48	513	0	1.27184	1.42651	2.76214	0.046009	0.030241	0.00623687	0.062555	1.34075	1.30446	0.060342	0.0358454	0.400185	0.027008	0.066428	0.832371	1.01585	2.24711	0.239234	0.440237	0.152001	0.153645	1.91239	1.10613	0.178998	0.168231	0.0632206	1.2565	1.09834	0.2343	2.52327	0.307358	2.34188	1.3809	0.100952	0.788712	1.41772	0.0080871
K091620	Male	62	544	0	1.48144	1.60097	3.41631	0.062192	0.025072	0.00432103	0.03927	1.21574	1.64315	0.12083	0.0226408	0.467768	0.016171	0.039284	0.159965	0.277217	0.334597	0.131243	0.315799	0.0812387	0.280198	0.860333	0.361637	0.227402	0.22331	0.0867184	0.82418	0.436868	1.33134	1.03823	0.469624	1.45551	1.36366	0.091428	1.09321	3.43852	0.00771154
K094324	Female	34	715	0	1.35218	1.24797	3.01704	0.048715	0.061564	0.00929932	0.10565	1.03481	1.40405	0.06451	0.00289187	0.406876	0.197492	0.227545	0.009119	0.0808519	0.129946	0.0538684	0.082663	0.0350998	0.64872	1.83412	1.92538	0.336306	0.352094	0.131129	0.937511	0.538876	0.060436	1.62714	0.15546	0.540214	0.457204	0.049938	0.453766	5.69499	0.00339688
K094528	Female	43	625	0	1.19866	1.4624	2.67865	0.045704	0.012073	0.00259262	0.020468	1.0004	2.04202	0.124976	0.0101805	0.472685	0.194059	0.250774	0.004837	0.074897	0.0606337	0.0251059	0.021157	0.0145198	0.859181	1.57444	1.21059	0.462897	0.472826	0.165957	1.11642	0.673388	0.153211	1.87852	0.237367	0.6165	0.61807	0.032922	0.508636	4.96241	0.00378368
K095921	Male	35	552	0	1.61278	1.55751	3.22174	0.059805	0.021304	0.00324904	0.026498	1.15286	1.19829	0.049369	0.00763071	0.364824	0.097368	0.10982	0.009953	0.0485976	0.0736778	0.0313711	0.008913	0.0422284	1.76564	0.886572	0.376534	1.47854	3.06818	0.610441	0.516165	0.25733	0.054845	0.654786	0.154318	0.547976	0.729829	0.049235	0.579585	3.67199	0.00361201
K096251	Female	42	807	0	1.56229	1.61595	1.73543	0.076668	0.04681	0.0019786	0.012272	0.716661	1.98955	0.164869	0.00850083	0.537838	0.369961	0.240834	0.003594	0.0432349	0.0557224	0.0222871	0.010345	0.0168273	0.722441	2.00766	0.727144	0.489576	0.55454	0.176319	1.19963	0.887583	0.159453	2.17395	0.239681	0.0973604	0.428303	0.022523	0.359434	5.28031	0.00401492
K096968	Female	57	719	0	1.38021	1.33244	2.62387	0.052493	0.055062	0.00947573	0.107796	1.04296	1.30183	0.18299	0.026535	0.563412	0.134755	0.143994	0.093518	0.137709	0.2399	0.0952981	0.074488	0.0656365	0.209436	0.339285	0.125839	0.225135	0.219463	0.0861896	0.516691	0.257354	2.11185	0.902599	0.951099	1.40821	0.524433	0.071184	0.500658	3.16712	0.00614813
K097256	Female	25	918	0	1.90309	1.65706	2.75782	0.061242	0.015905	0.00470691	0.041678	1.03233	1.6345	0.075858	0.0101397	0.43527	0.13482	0.184795	0.010238	0.0492846	0.073814	0.0321439	0.017866	0.0229936	0.887301	1.59867	0.875806	0.406608	0.419782	0.153369	0.543132	0.275016	0.018764	0.58704	0.0979274	0.672542	0.605011	0.027865	0.503178	5.06099	0.00464999
K100920	Male	36	615	0	1.11394	1.37107	2.66204	0.03898	0.015611	0.00740384	0.075331	1.20018	1.61933	0.082641	0.00789974	0.446361	0.221355	0.313128	0.02171	0.08174	0.0753596	0.032829	0.016355	0.0254465	2.60148	0.89092	0.38172	0.500915	0.574328	0.186668	1.21347	0.902073	0.044413	1.18424	0.137912	1.02615	0.898684	0.043257	0.516591	4.26346	0.0039849
K102352	Female	31	100	0	1.03743	1.69548	3.15288	0.038105	0.046341	0.00767353	0.107305	2.75874	0.881709	0.04403	0.0344784	0.344346	0.015997	0.037967	0.146281	0.252672	0.319825	0.124127	0.161809	0.0911347	0.188964	0.732587	0.280416	0.109996	0.0890981	0.0417849	1.37975	1.82021	1.00034	1.42008	0.454179	2.42008	1.22701	0.091633	0.869826	1.37579	0.0061925
K107161	Male	43	382	0	1.40654	1.60638	1.10978	0.037946	0.008929	0.00570426	0.054698	2.20726	1.20131	0.012515	0.0284575	0.201811	0.058393	0.096905	0.057676	0.137842	0.183128	0.0787433	0.121818	0.0516709	0.490792	0.993514	0.463434	0.300493	0.29221	0.109994	0.496216	0.251711	1.17523	0.540579	0.48298	1.39719	0.634215	0.069887	0.652235	4.49745	0.00579476
K110070	Male	45	430	0	1.45788	1.5092	2.32027	0.034096	0.043783	0.00315745	0.025319	1.83199	1.10551	0.044487	0.0224288	0.34723	0.084109	0.106881	0.074657	0.14073	0.22186	0.0896982	0.045051	0.0596003	0.339668	1.11767	0.588944	0.247063	0.675517	0.214767	0.760147	0.395875	0.161987	1.18416	0.373399	1.95667	0.995505	0.055229	0.754666	4.07853	0.00618466
K114509	Male	30	354	0	1.64147	1.58092	0.922991	0.020516	0.016527	0.00340424	0.028995	1.06201	0.520768	0.009766	0.0152296	0.169895	0.022455	0.051159	0.018288	0.0299504	0.153592	0.0643011	0.013085	0.0594513	2.10874	0.773289	0.309774	0.624249	0.283741	0.106566	0.670923	0.346731	0.159621	0.723988	0.241195	0.537278	0.387118	0.048291	0.230381	5.90166	0.00365863
K114907	Female	36	412	0	1.04922	1.36922	1.63898	0.028435	0.00648	0.00688057	0.068553	1.43407	0.937337	0.03084	0.0121527	0.303071	0.074448	0.101407	0.015455	0.0686262	0.0985285	0.0411512	0.01826	0.0440095	0.874277	2.06938	1.14325	0.302216	0.292498	0.110286	0.863474	0.477149	0.074621	1.18423	0.172455	0.442191	0.923108	0.02942	0.697369	5.75796	0.00403977
K114915	Male	33	107	0	1.62531	1.55267	2.01058	0.028777	0.036485	0.00581028	0.055921	1.91227	0.83063	0.04696	0.0575659	0.36135	0.020226	0.047195	0.203999	0.219398	0.22322	0.0909611	0.075509	0.0726587	0.123414	0.690724	0.257541	0.132641	0.126478	0.051526	0.1516	0.0620082	1.64905	0.384617	0.764809	0.965496	0.386627	0.107026	1.02086	3.86162	0.0138636
K115350	Male	34	457	0	1.8055	1.85673	2.40841	0.035449	0.052203	0.00614188	0.060932	2.41185	1.05911	0.041839	0.0382358	0.334835	0.062073	0.099949	0.32076	0.465854	0.167744	0.0724354	0.296975	0.0599743	0.116064	0.759009	0.300936	0.123722	0.106413	0.0484518	0.00471891	0.00660984	1.45655	0.449219	0.640825	2.52416	0.538598	0.136128	1.35559	2.21943	0.004544
K115368	Female	28	493	0	1.4624	1.62634	2.66574	0.044492	0.033881	0.00783382	0.080592	1.42447	1.36034	0.06932	0.0386422	0.423874	0.11225	0.126232	0.225141	0.171088	0.187845	0.0795245	0.035838	0.0549244	0.234476	0.840891	0.357424	0.193763	0.196924	0.079656	0.068145	0.0339095	2.31453	0.270226	1.04206	0.768327	0.485999	0.162769	0.862129	2.11012	0.00614256
K115407	Male	56	146	0	1.52634	1.61172	2.56026	0.028084	0.039506	0.00509449	0.047284	2.78854	0.569927	0.047763	0.0429674	0.363085	0.019439	0.046367	0.151836	0.658554	0.326519	0.126203	0.583618	0.0818671	0.109945	0.977764	0.457611	0.137995	0.131622	0.0535537	0.181582	0.0707716	0.663327	0.176269	0.4128	2.01691	1.58535	0.11302	0.383322	1.94838	0.00658431
K116965	Female	29	206	0	1.08279	1.45179	0.868671	0.02033	0.068651	0.0122303	0.143842	5.11628	0.710954	0.015752	0.0212858	0.22392	0.021208	0.048696	0.032467	0.178708	0.161063	0.0698658	0.030707	0.0487293	0.407827	0.427719	0.153498	0.28101	0.324425	0.119176	0.349627	0.13473	0.128825	0.458761	0.220383	1.16452	1.28883	0.064645	0.627787	3.6591	0.00306649
K185000	Male	33	344	0	0.908485	1.43136	4.21404	0.078673	0.035445	0.00844445	0.095491	1.95582	0.96919	0.03209	0.0461387	0.30793	0.028269	0.067634	0.347523	0.434201	0.171489	0.0750311	0.257719	0.0585373	0.153225	1.40366	0.778182	0.151261	0.148955	0.0573114	0.480698	0.229651	1.48116	0.298051	0.412003	2.14301	1.09849	0.611859	0.582433	2.1836	0.00359179

## Sheet: Ratio FAC to FA
ART	Laurate	Myristate	Palmitate	Stearate
A023882	0.463029	0.753126	0.755494	0.361225
A051598	0.958496	1.26648	0.767578	0.698618
A055205	0.95817	0.626022	0.173923	0.328862
A057556	2.01939	4.09743	8.30987	2.23155
A069876	7.59554	5.64517	17.9698	3.54465
A072264	9.82464	6.70629	60.2665	3.55532
A089725	1.41621	2.84989	8.54275	1.43272
A090650	4.31634	5.21272	12.3145	1.35211
A094422	0.887396	1.22768	0.294368	0.560808
A095192	0.504505	2.51529	6.80831	1.72097
A095493	7.41503	6.09029	10.3053	2.10378
A106044	0.592348	1.44788	0.867602	0.888558
A108230	21.2479	14.3753	11.4548	2.65423
A112746	15.616	15.9155	35.7124	9.87255
A114649	1.08252	1.59326	1.77645	0.911194
A115335	3.93888	4.98046	24.3833	2.74307
A115343	2.00797	1.0497	0.400842	0.41904
A115351	1.18657	2.41069	4.17903	1.3276
A115369	2.72362	1.19942	1.21916	0.680929
A115377	0.202816	0.537953	0.347345	0.264725
B002793	7.62766	9.82608	37.2342	11
B004280	3.31227	6.47238	18.6478	3.35255
B008939	20.5107	12.8875	18.0289	6.90125
B023100	4.3176	6.12896	24.1981	4.74823
B046410	7.23043	46.3685	93.2163	18.207
B049724	13.8329	18.011	16.1707	2.94594
B062597	7.09816	6.61848	6.59301	3.51757
B069526	0.584091	1.73492	0.647336	0.647501
B077943	1.76102	4.05537	9.0728	1.73658
B095648	3.58113	5.29227	19.3625	1.98194
B096554	3.72418	11.344	20.7879	12.102
B096774	2.77354	2.66487	7.20899	1.54676
B104655	2.04266	3.81573	8.57229	1.97643
B105202	5.81921	7.39011	50.7504	3.97605
B105561	0.439557	1.15154	4.52629	0.638452
B107812	14.4909	21.8257	65.4365	8.76968
B108663	7.20589	8.78388	26.6938	4.49436
B114763	6.97733	9.27587	17.3164	2.94332
B114886	5.88124	12.1181	25.5637	9.56743
B115328	2.07308	7.42507	18.1195	2.12208
B115336	1.95235	3.89135	9.98105	2.47548
B115352	16.7077	14.7217	25.6418	9.63687
B115386	1.59651	2.22551	4.62996	1.70119
B115394	2.32886	1.10942	1.99763	0.735045
B115417	0.114355	0.978873	7.82157	1.30255
B195356	3.35841	12.7274	21.16	3.96157
C020847	1.40351	1.04098	0.78343	0.591297
C021410	1.19976	0.448649	0.806269	0.261577
C023127	6.95538	22.5398	204.399	10.9046
C027436	3.47485	5.58985	8.90752	5.26426
C036670	6.21195	14.3052	87.7484	6.17837
C036808	0.645307	1.37889	0.238838	0.734479
C049644	0.527055	1.25814	0.913352	0.905819
C069014	6.88184	16.1171	27.6556	2.83001
C069894	17.0459	6.37257	11.7759	4.05946
C073245	8.33007	6.14655	30.8703	3.28989
C090220	4.57135	6.34409	6.52145	3.53151
C096238	14.7778	10.1237	17.6855	5.59135
C096270	0.954139	2.52294	19.4909	5.85525
C100818	8.31633	12.8441	22.7989	3.38752
C107782	3.13979	6.15377	182.905	4.42612
C114447	1.26087	1.72095	1.10158	1.11832
C114667	0.314023	2.22387	10.2205	0.976983
C115329	6.07771	3.10956	13.8588	4.08628
C115345	0.344829	1.03576	1.15157	0.698174
C115353	4.73511	6.01995	3.98793	3.38129
C115379	8.7237	1.32802	0.347615	0.727539
C115395	0.922504	1.381	1.13984	0.912239
D008216	7.42521	7.50103	14.3698	3.17697
D022937	0.375351	2.08572	4.06697	1.13959
D045289	2.18453	1.61624	0.836522	0.84589
D066442	0.506812	0.852042	0.213725	0.488225
D072128	8.37311	3.39962	11.7136	2.84031
D075440	2.25326	0.793914	0.305755	0.4955
D077759	8.15938	9.67127	43.4354	3.94014
D094302	8.00242	10.9509	17.3673	3.96161
D094742	2.077	1.59165	3.15775	0.840059
D095072	4.70058	7.91958	59.9103	4.14868
D095501	1.60199	1.55616	3.15764	0.741589
D095844	1.85194	19.7579	34.8141	9.69176
D104152	3.25864	2.97487	22.0265	3.48531
D105686	0.981942	8.07822	26.6235	4.5876
D105806	0.523479	0.847361	1.12702	0.374159
D105903	6.40629	4.96086	7.39843	7.30404
D107521	13.9202	16.9612	41.8028	19.6121
D115118	0.440231	1.94609	10.4366	1.28841
D115338	3.55262	14.7882	65.7347	9.29949
D115346	2.87095	3.08194	18.5152	3.74427
E036460	4.14826	4.61787	24.9335	2.99512
E047395	4.17812	5.62939	3.3251	4.41176
E049206	7.49026	7.11787	12.3281	4.81003
E065113	1.559	4.32324	9.90077	2.34222
E076593	7.40389	8.58178	48.6379	5.86257
E094743	2.33494	4.00242	7.49442	2.15586
E095510	3.51313	4.51394	13.7502	8.26425
E096206	3.66941	6.12683	96.1384	2.96895
E096303	0.47871	1.64263	9.02928	0.657477
E096442	5.9769	7.42841	817.766	16.1277
E104103	7.86349	7.98173	85.3932	4.28374
E104496	0.719499	0.512972	0.295221	0.286025
E106593	1.66956	16.1782	29.0743	9.08026
E108624	2.68488	3.27602	20.9557	3.22341
E109768	2.93169	4.14554	71.755	2.36114
E115355	3.67899	28.2041	219.23	17.8357
E115363	3.09473	4.61201	14.8582	2.89014
E115402	9.58111	10.0682	19.4097	6.87729
E116033	4.52278	5.82449	6.14169	2.81735
F038869	0.886125	0.560024	0.260027	0.28366
F040202	8.83653	4.9407	3.20948	2.39022
F049477	1.34827	7.47858	17.5668	3.16672
F071159	1.84124	2.48953	3.11988	1.45642
F077280	4.81788	7.94615	17.6086	4.68649
F077808	15.3299	12.9322	32.7385	6.91093
F091341	11.1083	11.452	21.221	11.1082
F096435	2.2212	2.1302	0.540055	0.896753
F096964	0.640144	1.97298	7.02549	0.868837
F100057	3.0483	4.77461	21.2036	3.67557
F107654	0.235269	0.945575	1.1349	0.447492
F107696	1.79541	2.13141	3.91336	1.14814
F108007	1.55452	1.66198	4.75743	0.729689
F108829	0.0914651	2.10139	3.68398	1.67817
F109921	3.2692	15.7293	14.5058	2.53996
F110076	1.26441	1.79267	4.75681	0.812494
F114864	1.32556	0.41862	0.555447	0.185913
F115348	1.02073	3.07042	7.95372	1.92543
F115356	1.40693	6.57254	26.8061	4.86745
F115364	1.17268	0.909705	1.24063	0.551114
F115974	6.25058	47.4345	214.958	17.7021
F117445	1.92445	2.70963	0.354894	1.26634
G053463	1.42598	1.74673	104.751	0.896879
G074147	0.850758	1.44494	0.655156	0.712625
G074820	10.074	10.9837	25.2063	5.75201
G094216	2.77014	2.44157	6.72869	1.35284
G094321	5.36374	8.16931	166.801	4.23824
G095041	2.58148	2.6287	12.3813	3.26391
G096800	11.6168	6.52087	14.4851	3.16432
G096999	7.03334	6.59635	48.6195	2.99815
G103320	0.317457	1.03266	3.15824	0.63033
G107639	1.73421	1.82537	0.621921	0.955314
G110768	16.1882	9.30381	21.6477	5.44719
G114247	2.55472	6.15981	3.38439	3.18453
G114962	2.09813	1.46053	3.53215	0.58166
G115349	1.75666	2.10501	2.18262	1.31168
G115357	0.783163	1.12062	0.619073	0.687148
G116213	3.86211	17.6171	85.8504	8.91273
H003697	16.7	17.856	500.439	8.78377
H006032	2.04875	3.24245	6.2264	1.63416
H022868	5.59288	5.62383	31.6223	2.25305
H030219	4.52688	6.95863	50.9253	5.62436
H052223	4.83785	4.62315	3.99484	3.93267
H053579	6.19567	32.387	15.4493	5.37081
H054647	2.21232	2.04537	25.4597	1.51122
H073402	8.69161	36.8972	67.7959	10.7308
H094526	4.22644	5.5733	14.5083	2.41051
H095034	9.69291	13.4163	1.17523	3.93504
H095076	4.3583	14.0124	67.7453	6.79076
H095092	2.34784	4.1116	13.1919	2.50858
H095482	10.9694	7.91597	21.2541	5.5564
H095995	1.60777	9.06273	13.0431	1.43423
H096194	1.1382	1.5465	0.909445	0.643379
H096209	2.77612	4.25804	9.88144	2.00737
H096657	1.41053	1.49138	0.42573	0.838976
H097157	0.247926	1.28963	4.43575	0.682189
H101745	1.30359	1.45704	0.753328	0.785577
H106009	0.624267	1.78007	7.64473	0.925013
H106067	4.30436	4.65147	3.406	2.91807
H107193	0.531499	1.51039	3.76663	0.930699
H108130	2.36538	0.737108	0.482291	0.344916
H109703	1.49301	1.60882	12.6918	1.37902
H110824	0.577703	0.901599	1.10994	0.535297
H115332	0.170586	0.898983	5.06268	0.357861
H115405	11.9826	29.4626	24.2981	9.50148
H115413	16.1365	12.7431	16.3575	4.36179
H116141	1.32739	4.1568	12.3677	2.3609
H116434	0.526763	1.80869	4.01086	0.759819
H117146	2.08933	2.22903	4.20203	0.947961
H194307	9.82302	6.95736	126.936	2.87156
J002384	14.3541	12.3202	42.0758	8.97105
J005965	0.769783	1.06392	0.517912	0.542149
J008350	1.28457	2.08529	0.374417	1.25793
J023513	0.608671	0.599446	0.665158	0.394065
J035045	5.26093	7.6721	14.1496	2.74604
J056339	0.214945	2.10098	5.11893	1.29468
J065206	1.25162	1.06701	0.314024	0.364323
J067002	0.552564	27.643	15.9826	3.58875
J069874	10.8513	16.6938	25.7765	4.54503
J080118	2.94087	13.6347	40.4547	11.9813
J083341	0.247036	1.24167	6.78099	0.486813
J094632	42.6699	27.8819	53.1528	6.31683
J096488	2.25462	1.31234	0.979729	0.627525
J096527	1.66706	7.89503	17.1501	2.80127
J096658	0.845285	1.86117	1.43086	0.956315
J096771	0.519385	0.682353	0.49222	0.264993
J104597	0.613353	0.820276	0.536947	0.452246
J104717	1.66069	1.08013	0.15793	0.542465
J107885	0.904477	1.78469	1.07046	1.23487
J109055	3.43623	24.2273	234.18	10.9839
J114168	1.44321	0.7376	0.902358	0.272817
J115333	0.554163	9.00812	33.3561	4.48635
J115341	2.49693	0.876252	0.714307	0.458754
J115359	1.15804	1.33067	1.46136	0.73572
J115367	5.06962	2.00722	0.360308	1.27811
J115406	0.997327	1.50878	6.9618	0.645352
J116639	1.36072	1.03512	0.441652	0.433905
J188436	0.419598	1.00613	0.425469	0.518514
K004814	0.810931	1.44877	9.51925	0.621571
K006783	1.064	1.56144	1.52263	1.07762
K011040	6.08337	7.24407	25.2922	4.55846
K012697	7.53908	4.52407	17.7802	2.37108
K022276	2.24339	5.74259	18.1393	3.22997
K036473	3.1783	4.41664	15.1266	2.42476
K039981	6.01978	10.4381	76.288	10.0603
K040531	0.119151	0.943417	6.16481	0.614648
K049065	5.16355	8.49021	2.40815	2.6838
K051830	4.78955	4.79421	26.3608	3.53612
K052356	0.923894	1.32728	0.413981	0.804234
K054924	11.0488	34.0486	66.7145	18.6539
K084224	0.492246	0.748212	0.382137	0.415923
K091620	1.08081	1.73267	0.707127	1.06745
K094324	14.8167	6.2431	4.25939	3.73589
K094528	19.9657	18.4378	22.3485	11.4297
K095921	5.11055	47.1307	344.236	14.4557
K096251	13.0494	21.9668	53.6047	10.4782
K096968	0.524547	2.36243	2.94628	1.31314
K097256	11.865	12.6496	23.4961	6.67006
K100920	5.06531	15.2583	35.1163	7.33568
K102352	0.876778	0.886155	0.550637	0.458496
K107161	2.53065	3.81611	2.39874	2.12874
K110070	2.65458	2.75438	14.9945	3.60346
K114509	2.01686	9.70822	21.6844	1.79248
K114907	11.6032	7.34404	16.0185	2.50597
K114915	1.15376	1.45822	1.67501	0.70915
K115350	1.79402	1.70803	0.358323	0.807877
K115368	1.90276	2.43652	5.49483	1.45029
K115407	1.40149	1.09344	0.225527	0.654154
K116965	0.953029	4.02214	10.5652	2.44568
K185000	4.5378	2.01598	0.577974	0.979058
